# Supplementary material for: Development of an Online Genome Sequence Comparison Resource for Bacillus cereus sensu lato Strains Using the Efficient Composition Vector Method
Source: Toxins (Basel). 2023 Jun 12;15(6):393. doi: 10.3390/toxins15060393 (PMC10301656; doi:10.3390/toxins15060393)
Supplement: Supplementary file 1 [file toxins-15-00393-s001.zip]

Archive with 5 entries (5 files):
- Figure S1.tiff
- Figure S2.tif
- Table S1.xls
- Table S2.xls
- Table S3.xls
