# Supplementary material for: Development of an Online Genome Sequence Comparison Resource for Bacillus cereus sensu lato Strains Using the Efficient Composition Vector Method
Source: Toxins (Basel). 2023 Jun 12;15(6):393. doi: 10.3390/toxins15060393 (PMC10301656; doi:10.3390/toxins15060393)
Supplement: Supplementary file 1 [file toxins-15-00393-s001.zip › Table S1.xls]

## Sheet: Table S1
Table S1: 182 B. thuringiensis strains used in this study.
Strain Information				Genome Information					Cluster Information
Website Number	Strain Name	Serovar	Serotype	GenBank Assembly Accession	bases (bp)	genes	CDS	tRNA	Clusters assigned in this work	Genomospecies classified by Carroll et al. (2020)	Clades assigned by Zheng et al. (2017)
3007	B.thuringiensis#serovar_wratislaviensis#BGSC_4BJ1	wratislaviensis	47	GCA_002146695	-	-	-	-	Clade A	B. mosaicus biovar Thuringiensis; B. Thuringiensis	Clade 1.1
3008	B.thuringiensis#serovar_vazensis#BGSC_4CE1	vazensis	67	GCA_002146905	-	-	-	-	Clade A	B. mosaicus biovar Thuringiensis; B. Thuringiensis	Clade 1.2
3018	B.thuringiensis#serovar_tochigiensis#BGSC_4Y1	tochigiensis	19	GCA_000161475	-	-	-	-	Clade A	B. mosaicus biovar Thuringiensis; B. Thuringiensis	-
3023	B.thuringiensis#serovar_thuringiensis#4XX3	thuringiensis	1	GCA_009646365	5861926	6067	6049	17	Clade A	-	-
3025	B.thuringiensis#serovar_thuringiensis#4XX2	thuringiensis	1	GCA_009646415	5850974	6037	6016	20	Clade A	-	-
3026	B.thuringiensis#serovar_thuringiensis#4XX1	thuringiensis	1	GCA_009646455	5850397	6031	6011	19	Clade A	-	-
3032	B.thuringiensis#serovar_thailandensis#T68001	thailandensis	UN	GCA_002147755	-	-	-	-	Clade A	B. mosaicus subsp. cereus; B. cereus	Clade 1.2
3033	B.thuringiensis#serovar_sylvestriensis#BGSC_4BY1	sylvestriensis	61	GCA_002147985	-	-	-	-	Clade A	B. mosaicus biovar Thuringiensis; B. Thuringiensis	Clade 1.1
3038	B.thuringiensis#serovar_sotto_dendrolimus#NRRLB-18679	sotto/dendrolimus	4a, 4b	GCA_002912025	-	-	-	-	Clade A	B. mosaicus biovar Thuringiensis; B. Thuringiensis	-
3040	B.thuringiensis#serovar_sooncheon#BGSC_4BB1	sooncheon	41	GCA_002147025	-	-	-	-	Clade A	B. mosaicus biovar Thuringiensis; B. Thuringiensis	Clade 1.1
3041	B.thuringiensis#serovar_sinensis#T70001	sinensis	UN	GCA_002148135	-	-	-	-	Clade A	B. mosaicus	Clade 1.1
3046	B.thuringiensis#serovar_roskildiensis#BGSC_4BG1	roskildiensis	45	GCA_002146655	-	-	-	-	Clade A	B. mosaicus biovar Thuringiensis; B. Thuringiensis	Clade 1.1
3048	B.thuringiensis#serovar_pulsiensis#BGSC_4CC1	pulsiensis	65	GCA_000161695	-	-	-	-	Clade A	B. mosaicus biovar Thuringiensis; B. Thuringiensis	Clade 1.2
3049	B.thuringiensis#serovar_pondicheriensis#BGSC_4BA1_02	pondicheriensis	20a, 20c	GCA_000161655	-	-	-	-	Clade A	B. mosaicus	Clade 1.2
3052	B.thuringiensis#serovar_pingluonsis#BGSC_4BX1	pingluonsis	60	GCA_002146825	-	-	-	-	Clade A	B. mosaicus biovar Thuringiensis; B. Thuringiensis	Clade 1.2
3058	B.thuringiensis#serovar_oswaldocruzi#BGSC_4AS1	oswaldocruzi	38	GCA_002147835	-	-	-	-	Clade A	B. mosaicus biovar Thuringiensis; B. Thuringiensis	Clade 1.2
3065	B.thuringiensis#serovar_muju#BGSC_4BL1	muju	49	GCA_002146705	-	-	-	-	Clade A	B. mosaicus	Clade 1.2
3073	B.thuringiensis#serovar_monterrey#BGSC_4AJ1_03	monterrey	28a, 28b	GCA_000161595	-	-	-	-	Clade A	B. mosaicus biovar Thuringiensis; B. Thuringiensis	Clade 1.2
3075	B.thuringiensis#serovar_mexicanensis#BGSC_4AC1	mexicanensis	27	GCA_002146325	-	-	-	-	Clade A	B. mosaicus biovar Thuringiensis; B. Thuringiensis	Clade 1.2
3079	B.thuringiensis#serovar_malayensis#NRRLB23152	malayensis	36	GCA_002911875	-	-	-	-	Clade A	B. mosaicus	-
3094	B.thuringiensis#serovar_kumamotoensis#4W2	kumamotoensis	18a, 18b	GCA_009646465	5335438	5596	5576	19	Clade A	-	-
3095	B.thuringiensis#serovar_konkukian#BGSC_4AH1	konkukian	34	GCA_002148025	-	-	-	-	Clade A	B. mosaicus biovar Thuringiensis; B. Thuringiensis	Clade 1.2
3096	B.thuringiensis#serovar_konkukian#97-27	konkukian	34	GCA_000008505	-	-	-	-	Clade A	B. mosaicus	Clade 1.2
3120	B.thuringiensis#serovar_guiyangiensis#BGSC_4BC1	guiyangiensis	43	GCA_002146605	-	-	-	-	Clade A	B. mosaicus biovar Thuringiensis; B. Thuringiensis	Clade 1.1
3121	B.thuringiensis#serovar_graciosensis#BGSC_4CD1	graciosensis	66	GCA_002146885	-	-	-	-	Clade A	B. mosaicus biovar Thuringiensis; B. Thuringiensis	Clade 1.2
3128	B.thuringiensis#serovar_finitimus#YBT_020	finitimus	2	GCA_000190515	-	-	-	-	Clade A	B. mosaicus biovar Thuringiensis; B. Thuringiensis	Clade 1.2
3129	B.thuringiensis#serovar_finitimus#CTC_01	finitimus	2	GCA_001455345	-	-	-	-	Clade A	B. mosaicus	Clade 1.2
3130	B.thuringiensis#serovar_finitimus#BGSC_4B2_01	finitimus	2	GCA_002146625	-	-	-	-	Clade A	B. mosaicus biovar Thuringiensis; B. Thuringiensis	Clade 1.2
3131	B.thuringiensis#serovar_finitimus#4B1	finitimus	2	GCA_009647195	5544977	5741	5716	23	Clade A	-	-
3132	B.thuringiensis#serovar_finitimus#4B3	finitimus	2	GCA_009647215	5118182	5276	5255	20	Clade A	-	-
3135	B.thuringiensis#serovar_entomocidus_subtoxicus#4I3	entomocidus/subtoxicus	6	GCA_009646825	5438395	5690	5673	16	Clade A	-	-
3146	B.thuringiensis#serovar_coreanensis#BGSC_4AL1	coreanensis	25	GCA_002146505	-	-	-	-	Clade A	B. mosaicus biovar Thuringiensis; B. Thuringiensis	Clade 1.1
3149	B.thuringiensis#serovar_chanpaisis#BGSC_4BH1	chanpaisis	46	GCA_002146665	-	-	-	-	Clade A	B. mosaicus	Clade 1.2
3151	B.thuringiensis#serovar_canadensis#BGSC_4H1	canadensis	5a, 5c	GCA_002147125	-	-	-	-	Clade A	B. mosaicus subsp. cereus; B. cereus	Clade 1.2
3156	B.thuringiensis#serovar_brasilensis#BGSC_4AY1	brasilensis	39	GCA_002146985	-	-	-	-	Clade A	B. mosaicus	Clade 1.2
3159	B.thuringiensis#serovar_balearica#BGSC_4BK1	balearica	48	GCA_002147065	-	-	-	-	Clade A	B. mosaicus	Clade 1.1
3162	B.thuringiensis#serovar_argentinensis#BGSC_4BV1	argentinensis	58	GCA_002147935	-	-	-	-	Clade A	B. mosaicus biovar Thuringiensis; B. Thuringiensis	Clade 1.1
3163	B.thuringiensis#serovar_andalousiensis#BGSC_4AW1_02	andalousiensis	37	GCA_000161635	-	-	-	-	Clade A	B. mosaicus biovar Thuringiensis; B. Thuringiensis	-
3002	B.thuringiensis#serovar_zhaodongensis#BGSC_4BZ1	zhaodongensis	62	GCA_002148065	-	-	-	-	Clade B	B. cereus s.s. biovar Thuringiensis; B. Thuringiensis	Clade 2.2
3003	B.thuringiensis#serovar_yunnanensis#BGSC_4AM1	yunnanensis	20a, 20b	GCA_002147825	-	-	-	-	Clade B	-	Clade 2.3
3004	B.thuringiensis#serovar_yosoo#BGSC_4CA1	yosoo	18a, 18c	GCA_002146865	-	-	-	-	Clade B	B. cereus s.s.	Clade 2.3
3005	B.thuringiensis#serovar_xiaguangiensis#BGSC_4BN1	xiaguangiensis	51	GCA_002147905	-	-	-	-	Clade B	B. cereus s.s.	Clade 2.1
3006	B.thuringiensis#serovar_wuhanensis#BGSC_4T1	wuhanensis	UN	GCA_002147375	-	-	-	-	Clade B	B. cereus s.s. biovar Thuringiensis; B. Thuringiensis	Clade 2.3
3009	B.thuringiensis#serovar_toumanoffi#BGSC_4N1	toumanoffi	11a, 11b	GCA_002147315	-	-	-	-	Clade B	B. cereus s.s. biovar Thuringiensis; B. Thuringiensis	Clade 2.2
3010	B.thuringiensis#serovar_tolworthi#Pasteur_Institute_Standard_strain	tolworthi	9	GCA_001548175	-	-	-	-	Clade B	B. cereus s.s. biovar Thuringiensis; B. Thuringiensis	-
3011	B.thuringiensis#serovar_tolworthi#BGSC_4L3	tolworthi	9	GCA_002147245	-	-	-	-	Clade B	B. cereus s.s. biovar Thuringiensis; B. Thuringiensis	Clade 2.3
3012	B.thuringiensis#serovar_tolworthi#4L4	tolworthi	9	GCA_009646655	6772322	7226	7203	22	Clade B	-	-
3013	B.thuringiensis#serovar_tolworthi#4L1	tolworthi	9	GCA_009646715	6668722	7025	7002	22	Clade B	-	-
3014	B.thuringiensis#serovar_tolworthi#4L2	tolworthi	9	GCA_009646735	6636037	6947	6922	24	Clade B	-	-
3015	B.thuringiensis#serovar_tolworthi#NA205-3	tolworthi	9	GCA_000571955	-	-	-	-	Clade B	B. cereus s.s. biovar Thuringiensis; B. Thuringiensis	Clade 2.1
3016	B.thuringiensis#serovar_tohokuensis#BGSC_4V1	tohokuensis	17	GCA_002147425	-	-	-	-	Clade B	B. cereus s.s.	Clade 2.1
3017	B.thuringiensis#serovar_toguchini#BGSC_4AD1	toguchini	31	GCA_002146345	-	-	-	-	Clade B	B. cereus s.s. biovar Thuringiensis; B. Thuringiensis	Clade 2.1
3019	B.thuringiensis#serovar_thuringiensis#T01001	thuringiensis	1	GCA_000161515	-	-	-	-	Clade B	B. cereus s.s. biovar Thuringiensis; B. Thuringiensis	Clade 2.1
3020	B.thuringiensis#serovar_thuringiensis#IS5056	thuringiensis	1	GCA_000341665	-	-	-	-	Clade B	B. cereus s.s. biovar Thuringiensis; B. Thuringiensis	Clade 2.1
3021	B.thuringiensis#serovar_thuringiensis#YBT_1518	thuringiensis	1	GCA_000497525	-	-	-	-	Clade B	B. cereus s.s. biovar Thuringiensis; B. Thuringiensis	Clade 2.1
3022	B.thuringiensis#serovar_thuringiensis#BGSC_4A4	thuringiensis	1	GCA_002146335	-	-	-	-	Clade B	B. cereus s.s. biovar Thuringiensis; B. Thuringiensis	Clade 2.1
3024	B.thuringiensis#serovar_thuringiensis#4XX5	thuringiensis	1	GCA_009646385	5656700	6011	5987	23	Clade B	-	-
3027	B.thuringiensis#serovar_thuringiensis#4A2	thuringiensis	1	GCA_009647255	6262412	6460	6438	21	Clade B	-	-
3028	B.thuringiensis#serovar_thuringiensis#4A10	thuringiensis	1	GCA_009647285	6091604	6094	6069	24	Clade B	-	-
3029	B.thuringiensis#serovar_thuringiensis#4A1	thuringiensis	1	GCA_009647315	6233816	6412	6386	25	Clade B	-	-
3030	B.thuringiensis#serovar_thuringiensis#BGSC_4A3	thuringiensis	1	GCA_002911755	-	-	-	-	Clade B	B. cereus s.s. biovar Thuringiensis; B. Thuringiensis	-
3031	B.thuringiensis#serovar_thompsoni#BGSC_4O1	thompsoni	12	GCA_002147325	-	-	-	-	Clade B	B. cereus s.s. biovar Thuringiensis; B. Thuringiensis	Clade 2.2
3034	B.thuringiensis#serovar_sumiyoshiensis#BGSC_4AO1	sumiyoshiensis	3a, 3d	GCA_002146405	-	-	-	-	Clade B	B. cereus s.s. biovar Thuringiensis; B. Thuringiensis	Clade 2.2
3035	B.thuringiensis#serovar_sotto_dendrolimus#T04001	sotto/dendrolimus	4a, 4b	GCA_000161535	-	-	-	-	Clade B	-	Clade 2.2
3036	B.thuringiensis#serovar_sotto_dendrolimus#4E7	sotto/dendrolimus	4a, 4b	GCA_009647095	5636209	5925	5903	21	Clade B	-	-
3037	B.thuringiensis#serovar_sotto_dendrolimus#4E6	sotto/dendrolimus	4a, 4b	GCA_009647105	5225527	5326	5304	21	Clade B	-	-
3039	B.thuringiensis#serovar_sotto_dendrolimus#BGSC_4E3	sotto/dendrolimus	4a, 4b	GCA_002911825	-	-	-	-	Clade B	B. cereus s.s. biovar Thuringiensis; B. Thuringiensis	-
3042	B.thuringiensis#serovar_silo#BGSC_4AG1	silo	26	GCA_002146395	-	-	-	-	Clade B	B. cereus s.s. biovar Thuringiensis; B. Thuringiensis	Clade 2.1
3047	B.thuringiensis#serovar_rongseni#BGSC_4BT1_02	rongseni	56	GCA_002146815	-	-	-	-	Clade B	B. cereus s.s. biovar Thuringiensis; B. Thuringiensis	Clade 2.3
3050	B.thuringiensis#serovar_poloniensis#BGSC_4BR1	poloniensis	54	GCA_002146785	-	-	-	-	Clade B	B. cereus s.s. biovar Thuringiensis; B. Thuringiensis	Clade 2.2
3051	B.thuringiensis#serovar_pirenaica#BGSC_4BU1	pirenaica	57	GCA_002147955	-	-	-	-	Clade B	B. cereus s.s. biovar Thuringiensis; B. Thuringiensis	Clade 2.3
3053	B.thuringiensis#serovar_palmanyolensis#BGSC_4BS1	palmanyolensis	55	GCA_002148015	-	-	-	-	Clade B	B. cereus s.s. biovar Thuringiensis; B. Thuringiensis	Clade 2.2
3054	B.thuringiensis#serovar_pakistani#T13001	pakistani	13	GCA_000161555	-	-	-	-	Clade B	B. cereus s.s. biovar Thuringiensis; B. Thuringiensis	Clade 2.3
3055	B.thuringiensis#serovar_pakistani#4P2	pakistani	13	GCA_009646545	5309735	5423	5400	22	Clade B	-	-
3056	B.thuringiensis#serovar_pakistani#4P1	pakistani	13	GCA_009646555	6159541	6289	6266	22	Clade B	-	-
3057	B.thuringiensis#serovar_pahangi#T69001	pahangi	UN	GCA_002147745	-	-	-	-	Clade B	B. cereus s.s.	Clade 2.3
3059	B.thuringiensis#serovar_ostriniae#BGSC_4Z1	ostriniae	8a, 8c	GCA_002147475	-	-	-	-	Clade B	B. cereus s.s.	Clade 2.1
3060	B.thuringiensis#serovar_novosibirsk#BGSC_4AX1	novosibirsk	24a, 24c	GCA_002146615	-	-	-	-	Clade B	B. cereus s.s. biovar Thuringiensis; B. Thuringiensis	Clade 2.2
3061	B.thuringiensis#serovar_nigeriensis#BGSC_4AZ1	nigeriensis	8b, 8d	GCA_002146465	-	-	-	-	Clade B	B. cereus s.s.	Clade 2.3
3062	B.thuringiensis#serovar_nigeriensis#4AZ3	nigeriensis	8b, 8d	GCA_009647205	5333337	5472	5449	22	Clade B	-	-
3063	B.thuringiensis#serovar_nigeriensis#4AZ2	nigeriensis	8b, 8d	GCA_009647275	5342060	5498	5475	22	Clade B	-	-
3066	B.thuringiensis#serovar_morrisoni#HD_600	morrisoni	8a, 8b	GCA_000833655	-	-	-	-	Clade B	B. cereus s.s. biovar Thuringiensis; B. Thuringiensis	-
3067	B.thuringiensis#serovar_morrisoni#BGSC_4AA1_01	morrisoni	8a, 8b	GCA_000940785	-	-	-	-	Clade B	B. cereus s.s. biovar Thuringiensis; B. Thuringiensis	Clade 2.2
3068	B.thuringiensis#serovar_morrisoni#HD12	morrisoni	8a, 8b	GCA_001598095	-	-	-	-	Clade B	B. cereus s.s. biovar Thuringiensis; B. Thuringiensis	-
3069	B.thuringiensis#serovar_morrisoni#4K7	morrisoni	8a, 8b	GCA_009646745	5981623	6135	6115	18	Clade B	-	-
3070	B.thuringiensis#serovar_morrisoni#4K3	morrisoni	8a, 8b	GCA_009646775	5756776	5953	5933	18	Clade B	-	-
3071	B.thuringiensis#serovar_morrisoni#4K5	morrisoni	8a, 8b	GCA_009646795	6033584	6283	6265	17	Clade B	-	-
3072	B.thuringiensis#serovar_morrisoni#BGSC_4K1	morrisoni	8a, 8b	GCA_002911975	-	-	-	-	Clade B	B. cereus s.s. biovar Thuringiensis; B. Thuringiensis	-
3074	B.thuringiensis#serovar_mexicanensis#27	mexicanensis	27	GCA_000969665	-	-	-	-	Clade B	B. cereus s.s. biovar Thuringiensis; B. Thuringiensis	-
3076	B.thuringiensis#serovar_medellin#T30001	medellin	UN	GCA_002148155	-	-	-	-	Clade B	B. cereus s.s. biovar Thuringiensis; B. Thuringiensis	Clade 2.3
3077	B.thuringiensis#serovar_medellin#NRRL23135	medellin	UN	GCA_002911795	-	-	-	-	Clade B	B. cereus s.s. biovar Thuringiensis; B. Thuringiensis	-
3080	B.thuringiensis#serovar_londrina#BGSC_4BF1	londrina	10a, 10c	GCA_002147055	-	-	-	-	Clade B	B. cereus s.s. biovar Thuringiensis; B. Thuringiensis	Clade 2.3
3081	B.thuringiensis#serovar_leesis#BGSC_4AK1	leesis	33	GCA_002147805	-	-	-	-	Clade B	B. cereus s.s. biovar Thuringiensis; B. Thuringiensis	Clade 2.2
3082	B.thuringiensis#serovar_kyushuensis#BGSC_4U1_01	kyushuensis	11a, 11c	GCA_002147395	-	-	-	-	Clade B	B. cereus s.s.	Clade 2.1
3083	B.thuringiensis#serovar_kurstaki#BMB171	kurstaki	3a, 3b, 3c	GCA_000092165	-	-	-	-	Clade B	B. cereus s.s.	Clade 2.3
3084	B.thuringiensis#serovar_kurstaki#T03a001	kurstaki	3a, 3b, 3c	GCA_000161575	-	-	-	-	Clade B	B. cereus s.s. biovar Thuringiensis; B. Thuringiensis	Clade 2.3
3085	B.thuringiensis#serovar_kurstaki#HD73_Bt	kurstaki	3a, 3b, 3c	GCA_000338755	-	-	-	-	Clade B	B. cereus s.s. biovar Thuringiensis; B. Thuringiensis	Clade 2.3
3086	B.thuringiensis#serovar_kurstaki#YBT_1520_01	kurstaki	3a, 3b, 3c	GCA_000688795	-	-	-	-	Clade B	B. cereus s.s. biovar Thuringiensis; B. Thuringiensis	Clade 2.3
3087	B.thuringiensis#serovar_kurstaki#HD_1_03	kurstaki	3a, 3b, 3c	GCA_000717535	-	-	-	-	Clade B	B. cereus s.s. biovar Thuringiensis; B. Thuringiensis	Clade 2.3
3088	B.thuringiensis#serovar_kurstaki#BP865	kurstaki	3a, 3b, 3c	GCA_001880125	-	-	-	-	Clade B	B. cereus s.s. biovar Thuringiensis; B. Thuringiensis	-
3089	B.thuringiensis#serovar_kurstaki#4D5	kurstaki	3a, 3b, 3c	GCA_009647135	6445474	6830	6807	22	Clade B	-	-
3090	B.thuringiensis#serovar_kurstaki#4D3	kurstaki	3a, 3b, 3c	GCA_009647145	5382313	5708	5684	23	Clade B	-	-
3091	B.thuringiensis#serovar_kurstaki#4D2	kurstaki	3a, 3b, 3c	GCA_009647175	6442159	6832	6810	20	Clade B	-	-
3092	B.thuringiensis#serovar_kurstaki#7.1o	kurstaki	3a, 3b, 3c	GCA_002912105	-	-	-	-	Clade B	B. cereus s.s. biovar Thuringiensis; B. Thuringiensis	-
3093	B.thuringiensis#serovar_kumamotoensis#BGSC_4W1_01	kumamotoensis	18a, 18b	GCA_002147415	-	-	-	-	Clade B	B. cereus s.s. biovar Thuringiensis; B. Thuringiensis	Clade 2.3
3097	B.thuringiensis#serovar_kim#BGSC_4BP1	kim	52	GCA_002146755	-	-	-	-	Clade B	B. cereus s.s. biovar Thuringiensis; B. Thuringiensis	Clade 2.1
3098	B.thuringiensis#serovar_kenyae#4F4	kenyae	4a, 4c	GCA_009646985	6738479	7025	6992	32	Clade B	-	-
3099	B.thuringiensis#serovar_kenyae#4F3	kenyae	4a, 4c	GCA_009646995	6603360	7076	7053	22	Clade B	-	-
3100	B.thuringiensis#serovar_kenyae#4F2	kenyae	4a, 4c	GCA_009647015	6350317	6566	6535	30	Clade B	-	-
3101	B.thuringiensis#serovar_kenyae#4F5	kenyae	4a, 4c	GCA_009647045	6296924	6470	6444	25	Clade B	-	-
3102	B.thuringiensis#serovar_kenyae#4F1	kenyae	4a, 4c	GCA_009647075	6789012	7121	7088	32	Clade B	-	-
3103	B.thuringiensis#serovar_jinghongiensis#BGSC_4AR1	jinghongiensis	42	GCA_002146445	-	-	-	-	Clade B	B. cereus s.s. biovar Thuringiensis; B. Thuringiensis	Clade 2.3
3104	B.thuringiensis#serovar_jegathesan#BGSC_4CF1	jegathesan	28a, 28c	GCA_002148045	-	-	-	-	Clade B	B. cereus s.s. biovar Thuringiensis; B. Thuringiensis	Clade 2.3
3105	B.thuringiensis#serovar_japonensis#BGSC_4AT1	japonensis	23	GCA_002146545	-	-	-	-	Clade B	B. cereus s.s. biovar Thuringiensis; B. Thuringiensis	Clade 2.3
3106	B.thuringiensis#serovar_japonensis#strain_62	japonensis	23	GCA_002911785	-	-	-	-	Clade B	B. cereus s.s. biovar Thuringiensis; B. Thuringiensis	-
3107	B.thuringiensis#serovar_japonensis#Buibui	japonensis	23	GCA_002911745	-	-	-	-	Clade B	B. cereus s.s. biovar Thuringiensis; B. Thuringiensis	-
3108	B.thuringiensis#serovar_israelensis#ATCC_35646	israelensis	14	GCA_000167695	-	-	-	-	Clade B	-	-
3109	B.thuringiensis#serovar_israelensis#HD_789	israelensis	14	GCA_000292705	-	-	-	-	Clade B	B. cereus s.s. biovar Thuringiensis; B. Thuringiensis	Clade 2.2
3110	B.thuringiensis#serovar_israelensis#4Q7	israelensis	14	GCA_000585975	-	-	-	-	Clade B	B. cereus s.s.	Clade 2.2
3111	B.thuringiensis#serovar_israelensis#BGSC_4Q1_01	israelensis	14	GCA_002147335	-	-	-	-	Clade B	B. cereus s.s. biovar Thuringiensis; B. Thuringiensis	Clade 2.2
3112	B.thuringiensis#serovar_israelensis#4Q4	israelensis	14	GCA_009646525	6462531	6792	6754	36	Clade B	-	-
3113	B.thuringiensis#serovar_israelensis#4Q3	israelensis	14	GCA_009646535	6150283	6518	6478	38	Clade B	-	-
3114	B.thuringiensis#serovar_indiana#4S3	indiana	16	GCA_009646485	6157236	6320	6296	23	Clade B	-	-
3115	B.thuringiensis#serovar_indiana#4S2	indiana	16	GCA_009646515	6141689	6272	6248	23	Clade B	-	-
3116	B.thuringiensis#serovar_iberica#BGSC_4BW1	iberica	59	GCA_002147965	-	-	-	-	Clade B	B. cereus s.s.	Clade 2.3
3117	B.thuringiensis#serovar_huazhongensis#BGSC_4BD1	huazhongensis	40	GCA_000161675	-	-	-	-	Clade B	B. cereus s.s. biovar Thuringiensis; B. Thuringiensis	Clade 2.3
3118	B.thuringiensis#serovar_higo#BGSC_4AU1	higo	44	GCA_002147895	-	-	-	-	Clade B	B. cereus s.s. biovar Thuringiensis; B. Thuringiensis	Clade 2.1
3119	B.thuringiensis#serovar_higo#NRRLB-23150	higo	44	GCA_002912045	-	-	-	-	Clade B	B. cereus s.s. biovar Thuringiensis; B. Thuringiensis	-
3122	B.thuringiensis#serovar_galleriae#HD_29	galleriae	5a, 5b	GCA_000803665	-	-	-	-	Clade B	B. cereus s.s. biovar Thuringiensis; B. Thuringiensis	-
3123	B.thuringiensis#serovar_galleriae#BGSC_4G1	galleriae	5a, 5b	GCA_002147105	-	-	-	-	Clade B	B. cereus s.s. biovar Thuringiensis; B. Thuringiensis	Clade 2.3
3124	B.thuringiensis#serovar_galleriae#4G3	galleriae	5a, 5b	GCA_009646925	6044795	6423	6401	21	Clade B	-	-
3125	B.thuringiensis#serovar_galleriae#4G2	galleriae	5a, 5b	GCA_009646975	5852907	6128	6106	21	Clade B	-	-
3126	B.thuringiensis#serovar_galleriae#BGSC_4G4	galleriae	5a, 5b	GCA_002911925	-	-	-	-	Clade B	B. cereus s.s. biovar Thuringiensis; B. Thuringiensis	-
3127	B.thuringiensis#serovar_fukuokaensis#BGSC_4AP1	fukuokaensis	3a, 3d, 3e	GCA_002146425	-	-	-	-	Clade B	B. cereus s.s. biovar Thuringiensis; B. Thuringiensis	Clade 2.2
3133	B.thuringiensis#serovar_entomocidus_subtoxicus#BGSC_4I4_02	entomocidus/subtoxicus	6	GCA_002146945	-	-	-	-	Clade B	B. cereus s.s. biovar Thuringiensis; B. Thuringiensis	Clade 2.3
3134	B.thuringiensis#serovar_entomocidus_subtoxicus#4I5	entomocidus/subtoxicus	6	GCA_009646805	6582486	7039	6995	43	Clade B	-	-
3136	B.thuringiensis#serovar_entomocidus_subtoxicus#4I1	entomocidus/subtoxicus	6	GCA_009646855	5528798	5846	5827	18	Clade B	-	-
3137	B.thuringiensis#serovar_entomocidus_subtoxicus#4I2	entomocidus/subtoxicus	6	GCA_009646865	5530559	5830	5808	21	Clade B	-	-
3138	B.thuringiensis#serovar_darmstadiensis#BGSC_4M3_01	darmstadiensis	10a, 10b	GCA_002147295	-	-	-	-	Clade B	B. cereus s.s.	Clade 2.3
3139	B.thuringiensis#serovar_darmstadiensis#YBT032	darmstadiensis	10a, 10b	GCA_002147495	-	-	-	-	Clade B	B. cereus s.s. biovar Thuringiensis; B. Thuringiensis	Clade 2.2
3140	B.thuringiensis#serovar_darmstadiensis#4M5	darmstadiensis	10a, 10b	GCA_009646615	6150000	6237	6211	24	Clade B	-	-
3141	B.thuringiensis#serovar_darmstadiensis#4M4	darmstadiensis	10a, 10b	GCA_009646625	5744333	6005	5979	24	Clade B	-	-
3142	B.thuringiensis#serovar_darmstadiensis#4M1	darmstadiensis	10a, 10b	GCA_009646665	5732322	6015	5991	23	Clade B	-	-
3143	B.thuringiensis#serovar_darmstadiensis#4M2	darmstadiensis	10a, 10b	GCA_009646675	5842852	6088	6061	25	Clade B	-	-
3144	B.thuringiensis#serovar_dakota#BGSC_4R1	dakota	15	GCA_002148095	-	-	-	-	Clade B	B. cereus s.s.	Clade 2.2
3145	B.thuringiensis#serovar_coreanensis#ST7	coreanensis	25	GCA_001675515	-	-	-	-	Clade B	-	-
3147	B.thuringiensis#serovar_colmeri#BGSC_4X1	colmeri	21	GCA_002147435	-	-	-	-	Clade B	B. cereus s.s. biovar Thuringiensis; B. Thuringiensis	Clade 2.3
3148	B.thuringiensis#serovar_chinensis#CT_43	chinensis	UN	GCA_000193355	-	-	-	-	Clade B	B. cereus s.s. biovar Thuringiensis; B. Thuringiensis	-
3150	B.thuringiensis#serovar_canadensis#BGSC_4H2	canadensis	5a, 5c	GCA_002146925	-	-	-	-	Clade B	B. cereus s.s.	Clade 2.3
3152	B.thuringiensis#serovar_canadensis#4H4	canadensis	5a, 5c	GCA_009646895	5937662	6099	6075	23	Clade B	-	-
3153	B.thuringiensis#serovar_canadensis#4H5	canadensis	5a, 5c	GCA_009646905	6351834	6643	6615	26	Clade B	-	-
3154	B.thuringiensis#serovar_canadensis#4H3	canadensis	5a, 5c	GCA_009646955	6155972	6251	6227	22	Clade B	-	-
3157	B.thuringiensis#serovar_bolivia#T63001	bolivia	UN	GCA_002147715	-	-	-	-	Clade B	B. cereus s.s.	Clade 2.3
3158	B.thuringiensis#serovar_berliner#ATCC_10792_01	berliner	UN	GCA_002119445	-	-	-	-	Clade B	B. cereus s.s. biovar Thuringiensis; B. Thuringiensis	Clade 2.1
3160	B.thuringiensis#serovar_azorensis#BGSC_4CB1	azorensis	64	GCA_002147085	-	-	-	-	Clade B	B. cereus s.s. biovar Thuringiensis; B. Thuringiensis	Clade 2.3
3164	B.thuringiensis#serovar_amagiensis#BGSC_4AE1	amagiensis	29	GCA_002146315	-	-	-	-	Clade B	B. cereus s.s. biovar Thuringiensis; B. Thuringiensis	Clade 2.3
3165	B.thuringiensis#serovar_alesti#BGSC_4C1_01	alesti	3a, 3c	GCA_001640965	-	-	-	-	Clade B	B. cereus s.s. biovar Thuringiensis; B. Thuringiensis	Clade 2.2
3166	B.thuringiensis#serovar_alesti#BGSC_4C3	alesti	3a, 3c	GCA_002911965	-	-	-	-	Clade B	B. cereus s.s. biovar Thuringiensis; B. Thuringiensis	-
3167	B.thuringiensis#serovar_aizawai_pacificus#Leapi01	aizawai/pacificus	7	GCA_000468975	-	-	-	-	Clade B	-	Clade 2.3
3168	B.thuringiensis#serovar_aizawai_pacificus#Hu4_2	aizawai/pacificus	7	GCA_000468995	-	-	-	-	Clade B	B. cereus s.s. biovar Thuringiensis; B. Thuringiensis	Clade 2.3
3169	B.thuringiensis#serovar_aizawai_pacificus#HD_133	aizawai/pacificus	7	GCA_001880115	-	-	-	-	Clade B	B. cereus s.s. biovar Thuringiensis; B. Thuringiensis	-
3170	B.thuringiensis#serovar_aizawai_pacificus#BGSC_4J2	aizawai/pacificus	7	GCA_002147155	-	-	-	-	Clade B	B. cereus s.s. biovar Thuringiensis; B. Thuringiensis	Clade 2.3
3171	B.thuringiensis#serovar_aizawai_pacificus#BGSC_4J1	aizawai/pacificus	7	GCA_002147165	-	-	-	-	Clade B	B. cereus s.s. biovar Thuringiensis; B. Thuringiensis	Clade 2.3
3172	B.thuringiensis#serovar_aizawai_pacificus#BGSC_4J3	aizawai/pacificus	7	GCA_002147185	-	-	-	-	Clade B	B. cereus s.s. biovar Thuringiensis; B. Thuringiensis	Clade 2.3
3173	B.thuringiensis#serovar_aizawai_pacificus#BGSC_4J4	aizawai/pacificus	7	GCA_002147235	-	-	-	-	Clade B	B. cereus s.s. biovar Thuringiensis; B. Thuringiensis	Clade 2.3
3174	B.thuringiensis#serovar_aizawai_pacificus#BGSC_4J5	aizawai/pacificus	7	GCA_002147255	-	-	-	-	Clade B	B. cereus s.s. biovar Thuringiensis; B. Thuringiensis	Clade 2.3
3175	B.thuringiensis#serovar_aizawai_pacificus#T07019	aizawai/pacificus	7	GCA_002147565	-	-	-	-	Clade B	B. cereus s.s. biovar Thuringiensis; B. Thuringiensis	Clade 2.3
3176	B.thuringiensis#serovar_aizawai_pacificus#T07005	aizawai/pacificus	7	GCA_002147575	-	-	-	-	Clade B	B. cereus s.s. biovar Thuringiensis; B. Thuringiensis	Clade 2.3
3177	B.thuringiensis#serovar_aizawai_pacificus#T07030	aizawai/pacificus	7	GCA_002147605	-	-	-	-	Clade B	B. cereus s.s. biovar Thuringiensis; B. Thuringiensis	Clade 2.3
3178	B.thuringiensis#serovar_aizawai_pacificus#T07128	aizawai/pacificus	7	GCA_002147635	-	-	-	-	Clade B	B. cereus s.s. biovar Thuringiensis; B. Thuringiensis	Clade 2.3
3179	B.thuringiensis#serovar_aizawai_pacificus#T07148	aizawai/pacificus	7	GCA_002147645	-	-	-	-	Clade B	B. cereus s.s. biovar Thuringiensis; B. Thuringiensis	Clade 2.3
3180	B.thuringiensis#serovar_aizawai_pacificus#T07151	aizawai/pacificus	7	GCA_002147655	-	-	-	-	Clade B	B. cereus s.s.	Clade 2.3
3181	B.thuringiensis#serovar_aizawai_pacificus#T07153	aizawai/pacificus	7	GCA_002147685	-	-	-	-	Clade B	B. cereus s.s. biovar Thuringiensis; B. Thuringiensis	Clade 2.3
3182	B.thuringiensis#serovar_aizawai_pacificus#T07183	aizawai/pacificus	7	GCA_002147725	-	-	-	-	Clade B	B. cereus s.s. biovar Thuringiensis; B. Thuringiensis	Clade 2.3
3183	B.thuringiensis#serovar_aizawai_pacificus#G03	aizawai/pacificus	7	GCA_002893605	-	-	-	-	Clade B	B. cereus s.s. biovar Thuringiensis; B. Thuringiensis	-
3043	B.thuringiensis#serovar_sichuansis#MC28	sichuansis	UN	GCA_000300475	-	-	-	-	Clade C	B. toyonensis biovar Thuringiensis; B. Thuringiensis	Clade 3
3044	B.thuringiensis#serovar_shanongiensis#BGSC_4AN1	shanongiensis	22	GCA_002147795	-	-	-	-	Clade C	B. toyonensis	Clade 3
3045	B.thuringiensis#serovar_seoulensis#BGSC_4AQ1	seoulensis	35	GCA_002146525	-	-	-	-	Clade C	B. toyonensis	Clade 3
3078	B.thuringiensis#serovar_malayensis#BGSC_4AV1	malayensis	36	GCA_002146975	-	-	-	-	Clade C	B. toyonensis	Clade 3
3155	B.thuringiensis#serovar_cameroun#BGSC_4AF1	cameroun	32	GCA_002146365	-	-	-	-	Clade C	B. toyonensis	Clade 3
3064	B.thuringiensis#serovar_navarrensis#BGSC_4BM1	navarrensis	50	GCA_002146725	-	-	-	-	Clade D	B. mycoides	Clade 4
3161	B.thuringiensis#serovar_asturiensis#BGSC_4BQ1	asturiensis	53	GCA_002146775	-	-	-	-	Clade D	B. mycoides	Clade 4
