# Supplementary material for: Development of an Online Genome Sequence Comparison Resource for Bacillus cereus sensu lato Strains Using the Efficient Composition Vector Method
Source: Toxins (Basel). 2023 Jun 12;15(6):393. doi: 10.3390/toxins15060393 (PMC10301656; doi:10.3390/toxins15060393)
Supplement: Supplementary file 1 [file toxins-15-00393-s001.zip › Table S2.xls]

## Sheet: Table S2
Table S2: 2,359 B. cereus s.l. strains used in this study.
Website Number	Organism Name	Strain Name	Serovar	Serotype	GenBank Assembly Accession	Strains used in Figure 3	Genomospecies classified by Carroll et al. (2020)
4	Bacillus_albus	B.albus#N35_10_2	-	-	GCA_001884185	√	-
5	Bacillus_albus	B.albus#PFYN01_01	-	-	GCA_003966295	√	-
6	Bacillus_albus	B.albus#PG_26	-	-	GCA_004116025	√	-
7	Bacillus_albus	B.albus#PG_9	-	-	GCA_004116035	√	-
8	Bacillus_albus	B.albus#PG_1	-	-	GCA_004116065	√	-
9	Bacillus_albus	B.albus#PG_17	-	-	GCA_004116085	√	-
10	Bacillus_albus	B.albus#PG_18	-	-	GCA_004116415	√	-
130	Bacillus_anthracis	B.anthracis#A2012	-	-	GCA_000006155	-	-
131	Bacillus_anthracis	B.anthracis#Ames_02	-	-	GCA_000007845	-	B. mosaicus subsp. anthracis; B. anthracis
132	Bacillus_anthracis	B.anthracis#Sterne_01	-	-	GCA_000008165	√	B. mosaicus subsp. anthracis; B. anthracis
133	Bacillus_anthracis	B.anthracis#A2084	-	-	GCA_000008445	-	B. mosaicus subsp. anthracis biovar Anthracis; B. anthracis biovar Anthracis; B. Anthracis
134	Bacillus_anthracis	B.anthracis#CDC_684	-	-	GCA_000021445	√	B. mosaicus subsp. anthracis biovar Anthracis; B. anthracis biovar Anthracis; B. Anthracis
135	Bacillus_anthracis	B.anthracis#A0248	-	-	GCA_000022865	-	B. mosaicus subsp. anthracis biovar Anthracis; B. anthracis biovar Anthracis; B. Anthracis
136	Bacillus_anthracis	B.anthracis#Tsiankovskii_I	-	-	GCA_000181675	-	B. mosaicus subsp. anthracis biovar Anthracis; B. anthracis biovar Anthracis; B. Anthracis
137	Bacillus_anthracis	B.anthracis#A0488	-	-	GCA_000181835	-	B. mosaicus subsp. anthracis biovar Anthracis; B. anthracis biovar Anthracis; B. Anthracis
138	Bacillus_anthracis	B.anthracis#A0193	-	-	GCA_000181915	-	B. mosaicus subsp. anthracis biovar Anthracis; B. anthracis biovar Anthracis; B. Anthracis
139	Bacillus_anthracis	B.anthracis#A0442	-	-	GCA_000181935	-	B. mosaicus subsp. anthracis biovar Anthracis; B. anthracis biovar Anthracis; B. Anthracis
140	Bacillus_anthracis	B.anthracis#A0465	-	-	GCA_000181995	-	B. mosaicus subsp. anthracis biovar Anthracis; B. anthracis biovar Anthracis; B. Anthracis
141	Bacillus_anthracis	B.anthracis#A0174	-	-	GCA_000182055	-	B. mosaicus subsp. anthracis biovar Anthracis; B. anthracis biovar Anthracis; B. Anthracis
142	Bacillus_anthracis	B.anthracis#A0389_02	-	-	GCA_000219895	-	B. mosaicus subsp. anthracis biovar Anthracis; B. anthracis biovar Anthracis; B. Anthracis
143	Bacillus_anthracis	B.anthracis#H9401	-	-	GCA_000258885	√	B. mosaicus subsp. anthracis biovar Anthracis; B. anthracis biovar Anthracis; B. Anthracis
144	Bacillus_anthracis	B.anthracis#UR_1	-	-	GCA_000292565	-	-
145	Bacillus_anthracis	B.anthracis#BF1	-	-	GCA_000295695	-	-
146	Bacillus_anthracis	B.anthracis#A16R	-	-	GCA_000512775	-	B. mosaicus subsp. anthracis biovar Anthracis; B. anthracis biovar Anthracis; B. Anthracis
147	Bacillus_anthracis	B.anthracis#A16	-	-	GCA_000512835	-	B. mosaicus subsp. anthracis biovar Anthracis; B. anthracis biovar Anthracis; B. Anthracis
148	Bacillus_anthracis	B.anthracis#CZC5	-	-	GCA_000534935	√	B. mosaicus subsp. anthracis biovar Anthracis; B. anthracis biovar Anthracis; B. Anthracis
149	Bacillus_anthracis	B.anthracis#8903_G	-	-	GCA_000558965	-	B. mosaicus subsp. anthracis biovar Anthracis; B. anthracis biovar Anthracis; B. Anthracis
150	Bacillus_anthracis	B.anthracis#9080_G	-	-	GCA_000558985	-	B. mosaicus subsp. anthracis biovar Anthracis; B. anthracis biovar Anthracis; B. Anthracis
151	Bacillus_anthracis	B.anthracis#52_G	-	-	GCA_000559005	-	B. mosaicus subsp. anthracis biovar Anthracis; B. anthracis biovar Anthracis; B. Anthracis
152	Bacillus_anthracis	B.anthracis#SVA11	-	-	GCA_000583105	√	B. mosaicus subsp. anthracis biovar Anthracis; B. anthracis biovar Anthracis; B. Anthracis
153	Bacillus_anthracis	B.anthracis#95014	-	-	GCA_000585275	-	-
154	Bacillus_anthracis	B.anthracis#HYU01	-	-	GCA_000725325	-	B. mosaicus subsp. anthracis biovar Anthracis; B. anthracis biovar Anthracis; B. Anthracis
155	Bacillus_anthracis	B.anthracis#Carbosap_02	-	-	GCA_000732465	-	B. mosaicus subsp. anthracis biovar Anthracis; B. anthracis biovar Anthracis; B. Anthracis
156	Bacillus_anthracis	B.anthracis#STI_1	-	-	GCA_000740925	-	B. mosaicus subsp. anthracis biovar Anthracis; B. anthracis biovar Anthracis; B. Anthracis
157	Bacillus_anthracis	B.anthracis#Smith_1013	-	-	GCA_000742315	√	B. mosaicus subsp. anthracis; B. anthracis
158	Bacillus_anthracis	B.anthracis#2000031021	-	-	GCA_000742655	√	B. mosaicus subsp. anthracis; B. anthracis
159	Bacillus_anthracis	B.anthracis#delta_Sterne	-	-	GCA_000742695	√	B. mosaicus subsp. anthracis; B. anthracis
160	Bacillus_anthracis	B.anthracis#BFV	-	-	GCA_000742875	√	B. mosaicus subsp. anthracis biovar Anthracis; B. anthracis biovar Anthracis; B. Anthracis
161	Bacillus_anthracis	B.anthracis#Vollum_02	-	-	GCA_000742895	-	B. mosaicus subsp. anthracis biovar Anthracis; B. anthracis biovar Anthracis; B. Anthracis
162	Bacillus_anthracis	B.anthracis#Zimbabwe_89	-	-	GCA_000743805	√	B. mosaicus subsp. anthracis biovar Anthracis; B. anthracis biovar Anthracis; B. Anthracis
163	Bacillus_anthracis	B.anthracis#A_Br_003	-	-	GCA_000743825	√	B. mosaicus subsp. anthracis biovar Anthracis; B. anthracis biovar Anthracis; B. Anthracis
164	Bacillus_anthracis	B.anthracis#Cvac02	-	-	GCA_000747335	-	-
165	Bacillus_anthracis	B.anthracis#Han	-	-	GCA_000747375	-	-
166	Bacillus_anthracis	B.anthracis#2000031006	-	-	GCA_000782875	-	B. mosaicus subsp. anthracis biovar Anthracis; B. anthracis biovar Anthracis; B. Anthracis
167	Bacillus_anthracis	B.anthracis#2000031023	-	-	GCA_000782885	-	B. mosaicus subsp. anthracis biovar Anthracis; B. anthracis biovar Anthracis; B. Anthracis
168	Bacillus_anthracis	B.anthracis#2000031027	-	-	GCA_000782895	-	B. mosaicus subsp. anthracis biovar Anthracis; B. anthracis biovar Anthracis; B. Anthracis
169	Bacillus_anthracis	B.anthracis#2000032892	-	-	GCA_000782905	-	B. mosaicus subsp. anthracis biovar Anthracis; B. anthracis biovar Anthracis; B. Anthracis
170	Bacillus_anthracis	B.anthracis#2000031031	-	-	GCA_000782955	-	B. mosaicus subsp. anthracis biovar Anthracis; B. anthracis biovar Anthracis; B. Anthracis
171	Bacillus_anthracis	B.anthracis#2000031039	-	-	GCA_000782975	-	B. mosaicus subsp. anthracis biovar Anthracis; B. anthracis biovar Anthracis; B. Anthracis
172	Bacillus_anthracis	B.anthracis#2000031052	-	-	GCA_000782995	√	B. mosaicus subsp. anthracis; B. anthracis
173	Bacillus_anthracis	B.anthracis#2000031075	-	-	GCA_000783015	-	B. mosaicus subsp. anthracis biovar Anthracis; B. anthracis biovar Anthracis; B. Anthracis
174	Bacillus_anthracis	B.anthracis#2000031709	-	-	GCA_000783035	-	B. mosaicus subsp. anthracis biovar Anthracis; B. anthracis biovar Anthracis; B. Anthracis
175	Bacillus_anthracis	B.anthracis#2000031765	-	-	GCA_000783055	-	B. mosaicus subsp. anthracis biovar Anthracis; B. anthracis biovar Anthracis; B. Anthracis
176	Bacillus_anthracis	B.anthracis#2000032819	-	-	GCA_000783075	-	B. mosaicus subsp. anthracis biovar Anthracis; B. anthracis biovar Anthracis; B. Anthracis
177	Bacillus_anthracis	B.anthracis#2000032879	-	-	GCA_000783095	-	B. mosaicus subsp. anthracis biovar Anthracis; B. anthracis biovar Anthracis; B. Anthracis
178	Bacillus_anthracis	B.anthracis#2000032951	-	-	GCA_000783115	-	B. mosaicus subsp. anthracis biovar Anthracis; B. anthracis biovar Anthracis; B. Anthracis
179	Bacillus_anthracis	B.anthracis#2000032967	-	-	GCA_000783135	-	B. mosaicus subsp. anthracis biovar Anthracis; B. anthracis biovar Anthracis; B. Anthracis
180	Bacillus_anthracis	B.anthracis#2000032968	-	-	GCA_000783155	-	B. mosaicus subsp. anthracis biovar Anthracis; B. anthracis biovar Anthracis; B. Anthracis
181	Bacillus_anthracis	B.anthracis#2000032975	-	-	GCA_000783165	-	B. mosaicus subsp. anthracis biovar Anthracis; B. anthracis biovar Anthracis; B. Anthracis
182	Bacillus_anthracis	B.anthracis#2000032979	-	-	GCA_000783195	-	B. mosaicus subsp. anthracis biovar Anthracis; B. anthracis biovar Anthracis; B. Anthracis
183	Bacillus_anthracis	B.anthracis#2000032989	-	-	GCA_000783215	-	B. mosaicus subsp. anthracis biovar Anthracis; B. anthracis biovar Anthracis; B. Anthracis
184	Bacillus_anthracis	B.anthracis#2002013094_01	-	-	GCA_000783235	√	B. mosaicus subsp. anthracis biovar Anthracis; B. anthracis biovar Anthracis; B. Anthracis
185	Bacillus_anthracis	B.anthracis#2000031008	-	-	GCA_000793525	-	B. mosaicus subsp. anthracis biovar Anthracis; B. anthracis biovar Anthracis; B. Anthracis
186	Bacillus_anthracis	B.anthracis#2000032832	-	-	GCA_000793545	-	B. mosaicus subsp. anthracis biovar Anthracis; B. anthracis biovar Anthracis; B. Anthracis
187	Bacillus_anthracis	B.anthracis#2000031038	-	-	GCA_000793565	-	B. mosaicus subsp. anthracis biovar Anthracis; B. anthracis biovar Anthracis; B. Anthracis
188	Bacillus_anthracis	B.anthracis#Pollino	-	-	GCA_000831505	-	B. mosaicus subsp. anthracis biovar Anthracis; B. anthracis biovar Anthracis; B. Anthracis
189	Bacillus_anthracis	B.anthracis#PAK_1_01	-	-	GCA_000832425	√	B. mosaicus subsp. anthracis biovar Anthracis; B. anthracis biovar Anthracis; B. Anthracis
190	Bacillus_anthracis	B.anthracis#Vollum_1B	-	-	GCA_000832445	-	B. mosaicus subsp. anthracis biovar Anthracis; B. anthracis biovar Anthracis; B. Anthracis
191	Bacillus_anthracis	B.anthracis#K3	-	-	GCA_000832465	√	B. mosaicus subsp. anthracis biovar Anthracis; B. anthracis biovar Anthracis; B. Anthracis
192	Bacillus_anthracis	B.anthracis#Ohio_ACB	-	-	GCA_000832505	√	B. mosaicus subsp. anthracis biovar Anthracis; B. anthracis biovar Anthracis; B. Anthracis
193	Bacillus_anthracis	B.anthracis#SK_102	-	-	GCA_000832565	-	B. mosaicus subsp. anthracis biovar Anthracis; B. anthracis biovar Anthracis; B. Anthracis
194	Bacillus_anthracis	B.anthracis#Pasteur	-	-	GCA_000832585	√	B. mosaicus subsp. anthracis; B. anthracis
195	Bacillus_anthracis	B.anthracis#Sterne_02	-	-	GCA_000832635	√	B. mosaicus subsp. anthracis biovar Anthracis; B. anthracis biovar Anthracis; B. Anthracis
196	Bacillus_anthracis	B.anthracis#BA1015	-	-	GCA_000832665	√	B. mosaicus subsp. anthracis biovar Anthracis; B. anthracis biovar Anthracis; B. Anthracis
197	Bacillus_anthracis	B.anthracis#BA1035	-	-	GCA_000832725	√	B. mosaicus subsp. anthracis biovar Anthracis; B. anthracis biovar Anthracis; B. Anthracis
198	Bacillus_anthracis	B.anthracis#RA3	-	-	GCA_000832745	√	B. mosaicus subsp. anthracis biovar Anthracis; B. anthracis biovar Anthracis; B. Anthracis
199	Bacillus_anthracis	B.anthracis#V770_NP_1R	-	-	GCA_000832785	√	B. mosaicus subsp. anthracis biovar Anthracis; B. anthracis biovar Anthracis; B. Anthracis
200	Bacillus_anthracis	B.anthracis#2002013094_02	-	-	GCA_000832965	√	B. mosaicus subsp. anthracis biovar Anthracis; B. anthracis biovar Anthracis; B. Anthracis
201	Bacillus_anthracis	B.anthracis#Ames_01	-	-	GCA_000833065	√	B. mosaicus subsp. anthracis biovar Anthracis; B. anthracis biovar Anthracis; B. Anthracis
202	Bacillus_anthracis	B.anthracis#Canadian_bison	-	-	GCA_000833125	√	B. mosaicus subsp. anthracis biovar Anthracis; B. anthracis biovar Anthracis; B. Anthracis
203	Bacillus_anthracis	B.anthracis#Turkey32	-	-	GCA_000833275	√	B. mosaicus subsp. anthracis biovar Anthracis; B. anthracis biovar Anthracis; B. Anthracis
204	Bacillus_anthracis	B.anthracis#A1144	-	-	GCA_000875715	-	B. mosaicus subsp. anthracis biovar Anthracis; B. anthracis biovar Anthracis; B. Anthracis
205	Bacillus_anthracis	B.anthracis#A1039	-	-	GCA_000986915	-	B. mosaicus subsp. anthracis biovar Anthracis; B. anthracis biovar Anthracis; B. Anthracis
206	Bacillus_anthracis	B.anthracis#A1075	-	-	GCA_000986935	-	B. mosaicus subsp. anthracis biovar Anthracis; B. anthracis biovar Anthracis; B. Anthracis
207	Bacillus_anthracis	B.anthracis#44_NIAH	-	-	GCA_001015005	√	B. mosaicus subsp. anthracis biovar Anthracis; B. anthracis biovar Anthracis; B. Anthracis
208	Bacillus_anthracis	B.anthracis#52_40_NIAH	-	-	GCA_001015025	√	B. mosaicus subsp. anthracis biovar Anthracis; B. anthracis biovar Anthracis; B. Anthracis
209	Bacillus_anthracis	B.anthracis#RIT375	-	-	GCA_001029875	-	B. mosaicus
210	Bacillus_anthracis	B.anthracis#K1285	-	-	GCA_001272985	-	B. mosaicus subsp. anthracis biovar Anthracis; B. anthracis biovar Anthracis; B. Anthracis
211	Bacillus_anthracis	B.anthracis#K2129	-	-	GCA_001273005	-	B. mosaicus subsp. anthracis biovar Anthracis; B. anthracis biovar Anthracis; B. Anthracis
212	Bacillus_anthracis	B.anthracis#K2883	-	-	GCA_001273025	-	B. mosaicus subsp. anthracis biovar Anthracis; B. anthracis biovar Anthracis; B. Anthracis
213	Bacillus_anthracis	B.anthracis#K0021	-	-	GCA_001273045	-	B. mosaicus subsp. anthracis biovar Anthracis; B. anthracis biovar Anthracis; B. Anthracis
214	Bacillus_anthracis	B.anthracis#K4834	-	-	GCA_001273065	-	B. mosaicus subsp. anthracis biovar Anthracis; B. anthracis biovar Anthracis; B. Anthracis
215	Bacillus_anthracis	B.anthracis#K3974	-	-	GCA_001273085	-	B. mosaicus subsp. anthracis biovar Anthracis; B. anthracis biovar Anthracis; B. Anthracis
216	Bacillus_anthracis	B.anthracis#K1129	-	-	GCA_001273105	-	B. mosaicus subsp. anthracis biovar Anthracis; B. anthracis biovar Anthracis; B. Anthracis
217	Bacillus_anthracis	B.anthracis#K8215	-	-	GCA_001273125	-	B. mosaicus subsp. anthracis biovar Anthracis; B. anthracis biovar Anthracis; B. Anthracis
218	Bacillus_anthracis	B.anthracis#PAK_1_02	-	-	GCA_001273145	-	B. mosaicus subsp. anthracis biovar Anthracis; B. anthracis biovar Anthracis; B. Anthracis
219	Bacillus_anthracis	B.anthracis#A0389_01	-	-	GCA_001276995	-	B. mosaicus subsp. anthracis biovar Anthracis; B. anthracis biovar Anthracis; B. Anthracis
220	Bacillus_anthracis	B.anthracis#A0021	-	-	GCA_001277085	-	B. mosaicus subsp. anthracis biovar Anthracis; B. anthracis biovar Anthracis; B. Anthracis
221	Bacillus_anthracis	B.anthracis#Larissa	-	-	GCA_001277955	-	B. mosaicus subsp. anthracis biovar Anthracis; B. anthracis biovar Anthracis; B. Anthracis
222	Bacillus_anthracis	B.anthracis#3631_1C	-	-	GCA_001278435	-	-
223	Bacillus_anthracis	B.anthracis#20SD	-	-	GCA_001278445	-	-
224	Bacillus_anthracis	B.anthracis#Stendal	-	-	GCA_001543225	-	B. mosaicus subsp. anthracis biovar Anthracis; B. anthracis biovar Anthracis; B. Anthracis
225	Bacillus_anthracis	B.anthracis#Tangail_1	-	-	GCA_001654475	-	B. mosaicus subsp. anthracis biovar Anthracis; B. anthracis biovar Anthracis; B. Anthracis
226	Bacillus_anthracis	B.anthracis#K2_Ba	-	-	GCA_001677295	-	B. mosaicus subsp. anthracis biovar Anthracis; B. anthracis biovar Anthracis; B. Anthracis
227	Bacillus_anthracis	B.anthracis#K1_Ba	-	-	GCA_001677305	-	B. mosaicus subsp. anthracis biovar Anthracis; B. anthracis biovar Anthracis; B. Anthracis
228	Bacillus_anthracis	B.anthracis#Parent2	-	-	GCA_001683065	-	B. mosaicus subsp. anthracis; B. anthracis
229	Bacillus_anthracis	B.anthracis#Parent1	-	-	GCA_001683095	-	B. mosaicus subsp. anthracis; B. anthracis
230	Bacillus_anthracis	B.anthracis#PR01	-	-	GCA_001683135	-	B. mosaicus subsp. anthracis; B. anthracis
231	Bacillus_anthracis	B.anthracis#PR02	-	-	GCA_001683155	-	B. mosaicus subsp. anthracis; B. anthracis
232	Bacillus_anthracis	B.anthracis#PR05	-	-	GCA_001683175	-	B. mosaicus subsp. anthracis; B. anthracis
233	Bacillus_anthracis	B.anthracis#PR06	-	-	GCA_001683195	-	B. mosaicus subsp. anthracis; B. anthracis
234	Bacillus_anthracis	B.anthracis#PR07	-	-	GCA_001683215	-	B. mosaicus subsp. anthracis; B. anthracis
235	Bacillus_anthracis	B.anthracis#PR08	-	-	GCA_001683235	-	B. mosaicus subsp. anthracis; B. anthracis
236	Bacillus_anthracis	B.anthracis#PR09_1	-	-	GCA_001683255	-	B. mosaicus subsp. anthracis; B. anthracis
237	Bacillus_anthracis	B.anthracis#PR09_4	-	-	GCA_001683275	-	B. mosaicus subsp. anthracis; B. anthracis
238	Bacillus_anthracis	B.anthracis#PR10_4	-	-	GCA_001683295	-	B. mosaicus subsp. anthracis; B. anthracis
239	Bacillus_anthracis	B.anthracis#PFAB2	-	-	GCA_001758315	-	B. mosaicus
240	Bacillus_anthracis	B.anthracis#55_VNIIVViM	-	-	GCA_001835485	-	B. mosaicus subsp. anthracis biovar Anthracis; B. anthracis biovar Anthracis; B. Anthracis
241	Bacillus_anthracis	B.anthracis#N1ZF_2	-	-	GCA_001883885	-	B. mosaicus
242	Bacillus_anthracis	B.anthracis#L19	-	-	GCA_001883895	-	B. mosaicus
243	Bacillus_anthracis	B.anthracis#Tyrol_4675	-	-	GCA_001936375	-	B. mosaicus subsp. anthracis biovar Anthracis; B. anthracis biovar Anthracis; B. Anthracis
244	Bacillus_anthracis	B.anthracis#SPV842_15	-	-	GCA_001990245	-	B. mosaicus subsp. anthracis biovar Anthracis; B. anthracis biovar Anthracis; B. Anthracis
245	Bacillus_anthracis	B.anthracis#Brazilian_Vaccinal	-	-	GCA_002007035	-	B. mosaicus subsp. anthracis biovar Anthracis; B. anthracis biovar Anthracis; B. Anthracis
246	Bacillus_anthracis	B.anthracis#Ba_8884_94_Geo	-	-	GCA_002019425	-	B. mosaicus subsp. anthracis biovar Anthracis; B. anthracis biovar Anthracis; B. Anthracis
247	Bacillus_anthracis	B.anthracis#F34_Ba	-	-	GCA_002024565	-	B. mosaicus
248	Bacillus_anthracis	B.anthracis#Ba_8785_92_Geo	-	-	GCA_002025265	-	B. mosaicus subsp. anthracis biovar Anthracis; B. anthracis biovar Anthracis; B. Anthracis
249	Bacillus_anthracis	B.anthracis#Ba_8784_92_Geo	-	-	GCA_002025275	-	B. mosaicus subsp. anthracis biovar Anthracis; B. anthracis biovar Anthracis; B. Anthracis
250	Bacillus_anthracis	B.anthracis#Ba_7673_89_Geo	-	-	GCA_002025335	-	B. mosaicus subsp. anthracis biovar Anthracis; B. anthracis biovar Anthracis; B. Anthracis
251	Bacillus_anthracis	B.anthracis#Ba_9065_08_Geo	-	-	GCA_002025345	-	B. mosaicus subsp. anthracis biovar Anthracis; B. anthracis biovar Anthracis; B. Anthracis
252	Bacillus_anthracis	B.anthracis#Ba_1897_12_Geo	-	-	GCA_002025375	-	B. mosaicus subsp. anthracis biovar Anthracis; B. anthracis biovar Anthracis; B. Anthracis
253	Bacillus_anthracis	B.anthracis#Ba_8782_92_Geo	-	-	GCA_002025395	-	B. mosaicus subsp. anthracis biovar Anthracis; B. anthracis biovar Anthracis; B. Anthracis
254	Bacillus_anthracis	B.anthracis#Ba_9108_08_Geo	-	-	GCA_002025415	-	B. mosaicus subsp. anthracis biovar Anthracis; B. anthracis biovar Anthracis; B. Anthracis
255	Bacillus_anthracis	B.anthracis#Ba_1802_12_Geo	-	-	GCA_002025435	-	B. mosaicus subsp. anthracis biovar Anthracis; B. anthracis biovar Anthracis; B. Anthracis
256	Bacillus_anthracis	B.anthracis#Ba_8776_92_Geo	-	-	GCA_002025455	-	B. mosaicus subsp. anthracis biovar Anthracis; B. anthracis biovar Anthracis; B. Anthracis
257	Bacillus_anthracis	B.anthracis#FDAARGOS_341	-	-	GCA_002208785	-	B. mosaicus subsp. anthracis biovar Anthracis; B. anthracis biovar Anthracis; B. Anthracis
258	Bacillus_anthracis	B.anthracis#DS201579	-	-	GCA_002233635	-	B. mosaicus subsp. anthracis biovar Anthracis; B. anthracis biovar Anthracis; B. Anthracis
259	Bacillus_anthracis	B.anthracis#Shikan_NIID	-	-	GCA_002356575	√	B. mosaicus subsp. anthracis biovar Anthracis; B. anthracis biovar Anthracis; B. Anthracis
260	Bacillus_anthracis	B.anthracis#BA663	-	-	GCA_002525685	-	B. mosaicus subsp. anthracis biovar Anthracis; B. anthracis biovar Anthracis; B. Anthracis
261	Bacillus_anthracis	B.anthracis#BA781	-	-	GCA_002525695	-	B. mosaicus subsp. anthracis; B. anthracis
262	Bacillus_anthracis	B.anthracis#BA500	-	-	GCA_002525705	-	B. mosaicus subsp. anthracis biovar Anthracis; B. anthracis biovar Anthracis; B. Anthracis
263	Bacillus_anthracis	B.anthracis#34F2_Sterne	-	-	GCA_002525715	-	B. mosaicus subsp. anthracis biovar Anthracis; B. anthracis biovar Anthracis; B. Anthracis
264	Bacillus_anthracis	B.anthracis#BAP417	-	-	GCA_002525765	-	B. mosaicus subsp. anthracis; B. anthracis
265	Bacillus_anthracis	B.anthracis#BAP482	-	-	GCA_002525775	-	B. mosaicus subsp. anthracis; B. anthracis
266	Bacillus_anthracis	B.anthracis#BA721	-	-	GCA_002525785	-	B. mosaicus subsp. anthracis; B. anthracis
267	Bacillus_anthracis	B.anthracis#AFS096050	-	-	GCA_002550395	-	B. mosaicus
268	Bacillus_anthracis	B.anthracis#AFS095574	-	-	GCA_002550475	-	B. mosaicus
269	Bacillus_anthracis	B.anthracis#AFS093149	-	-	GCA_002552535	-	B. mosaicus
270	Bacillus_anthracis	B.anthracis#AFS092859	-	-	GCA_002553265	-	B. mosaicus
271	Bacillus_anthracis	B.anthracis#AFS012870	-	-	GCA_002558195	-	B. mosaicus
272	Bacillus_anthracis	B.anthracis#AFS003761	-	-	GCA_002558675	-	B. mosaicus
273	Bacillus_anthracis	B.anthracis#AFS002415	-	-	GCA_002558905	-	B. mosaicus
274	Bacillus_anthracis	B.anthracis#AFS001713	-	-	GCA_002559375	-	B. mosaicus
275	Bacillus_anthracis	B.anthracis#AFS028506	-	-	GCA_002559605	-	B. mosaicus
276	Bacillus_anthracis	B.anthracis#AFS027725	-	-	GCA_002559755	-	B. mosaicus
277	Bacillus_anthracis	B.anthracis#AFS027605	-	-	GCA_002559785	-	B. mosaicus
278	Bacillus_anthracis	B.anthracis#AFS025007	-	-	GCA_002560185	-	B. mosaicus
279	Bacillus_anthracis	B.anthracis#AFS023305	-	-	GCA_002560535	-	B. mosaicus
280	Bacillus_anthracis	B.anthracis#AFS022655	-	-	GCA_002560675	-	B. mosaicus
281	Bacillus_anthracis	B.anthracis#AFS018197	-	-	GCA_002561055	-	B. mosaicus
282	Bacillus_anthracis	B.anthracis#AFS017361	-	-	GCA_002561195	-	B. mosaicus
283	Bacillus_anthracis	B.anthracis#AFS016024	-	-	GCA_002561395	-	B. mosaicus
284	Bacillus_anthracis	B.anthracis#AFS015248	-	-	GCA_002561555	-	B. mosaicus
285	Bacillus_anthracis	B.anthracis#AFS017475	-	-	GCA_002561845	-	B. mosaicus
286	Bacillus_anthracis	B.anthracis#AFS020887	-	-	GCA_002563115	-	B. mosaicus
287	Bacillus_anthracis	B.anthracis#AFS079591	-	-	GCA_002564895	-	B. mosaicus
288	Bacillus_anthracis	B.anthracis#AFS085583	-	-	GCA_002566085	-	B. mosaicus
289	Bacillus_anthracis	B.anthracis#AFS081271	-	-	GCA_002566425	-	B. mosaicus
290	Bacillus_anthracis	B.anthracis#AFS072900	-	-	GCA_002567055	-	B. mosaicus
291	Bacillus_anthracis	B.anthracis#AFS068624	-	-	GCA_002567755	-	B. mosaicus
292	Bacillus_anthracis	B.anthracis#AFS072084	-	-	GCA_002570225	-	B. mosaicus
293	Bacillus_anthracis	B.anthracis#AFS060304	-	-	GCA_002570575	-	B. mosaicus
294	Bacillus_anthracis	B.anthracis#AFS062118	-	-	GCA_002570775	-	B. mosaicus
295	Bacillus_anthracis	B.anthracis#AFS058633	-	-	GCA_002571055	-	B. mosaicus
296	Bacillus_anthracis	B.anthracis#AFS057764	-	-	GCA_002574185	-	B. mosaicus
297	Bacillus_anthracis	B.anthracis#AFS057383	-	-	GCA_002574215	-	B. mosaicus
298	Bacillus_anthracis	B.anthracis#AFS058037	-	-	GCA_002574755	-	B. mosaicus
299	Bacillus_anthracis	B.anthracis#AFS048113	-	-	GCA_002575885	-	B. mosaicus
300	Bacillus_anthracis	B.anthracis#AFS044195	-	-	GCA_002576295	-	B. mosaicus
301	Bacillus_anthracis	B.anthracis#AFS044825	-	-	GCA_002576945	-	B. mosaicus
302	Bacillus_anthracis	B.anthracis#AFS041580	-	-	GCA_002577275	-	B. mosaicus
303	Bacillus_anthracis	B.anthracis#AFS040794	-	-	GCA_002577475	-	B. mosaicus
304	Bacillus_anthracis	B.anthracis#AFS029941	-	-	GCA_002583575	-	B. mosaicus
305	Bacillus_anthracis	B.anthracis#AFS032297	-	-	GCA_002584475	-	B. mosaicus
306	Bacillus_anthracis	B.anthracis#AFS032990	-	-	GCA_002584485	-	B. mosaicus
307	Bacillus_anthracis	B.anthracis#AFS029987	-	-	GCA_002584885	-	B. mosaicus
308	Bacillus_anthracis	B.anthracis#AFS037377	-	-	GCA_002585175	-	B. mosaicus
309	Bacillus_anthracis	B.anthracis#Kafkas_100	-	-	GCA_002896575	-	B. mosaicus subsp. anthracis biovar Anthracis; B. anthracis biovar Anthracis; B. Anthracis
310	Bacillus_anthracis	B.anthracis#Kafkas_149	-	-	GCA_002896585	-	B. mosaicus subsp. anthracis biovar Anthracis; B. anthracis biovar Anthracis; B. Anthracis
311	Bacillus_anthracis	B.anthracis#Kafkas_78	-	-	GCA_002896595	-	B. mosaicus subsp. anthracis biovar Anthracis; B. anthracis biovar Anthracis; B. Anthracis
312	Bacillus_anthracis	B.anthracis#Kafkas_86	-	-	GCA_002896635	-	B. mosaicus subsp. anthracis biovar Anthracis; B. anthracis biovar Anthracis; B. Anthracis
313	Bacillus_anthracis	B.anthracis#Kafkas_215	-	-	GCA_002896655	-	B. mosaicus subsp. anthracis biovar Anthracis; B. anthracis biovar Anthracis; B. Anthracis
314	Bacillus_anthracis	B.anthracis#Kafkas_68	-	-	GCA_002896665	-	B. mosaicus subsp. anthracis biovar Anthracis; B. anthracis biovar Anthracis; B. Anthracis
315	Bacillus_anthracis	B.anthracis#Kafkas_60	-	-	GCA_002896695	-	B. mosaicus subsp. anthracis biovar Anthracis; B. anthracis biovar Anthracis; B. Anthracis
316	Bacillus_anthracis	B.anthracis#STI1	-	-	GCA_002980615	-	-
317	Bacillus_anthracis	B.anthracis#BA2968	-	-	GCA_003063925	-	B. mosaicus subsp. anthracis biovar Anthracis; B. anthracis biovar Anthracis; B. Anthracis
318	Bacillus_anthracis	B.anthracis#HKI4363_88	-	-	GCA_003063945	-	B. mosaicus subsp. anthracis biovar Anthracis; B. anthracis biovar Anthracis; B. Anthracis
319	Bacillus_anthracis	B.anthracis#A142	-	-	GCA_003063965	-	B. mosaicus subsp. anthracis biovar Anthracis; B. anthracis biovar Anthracis; B. Anthracis
320	Bacillus_anthracis	B.anthracis#A155	-	-	GCA_003063985	-	B. mosaicus subsp. anthracis biovar Anthracis; B. anthracis biovar Anthracis; B. Anthracis
321	Bacillus_anthracis	B.anthracis#SA047	-	-	GCA_003064005	-	B. mosaicus subsp. anthracis biovar Anthracis; B. anthracis biovar Anthracis; B. Anthracis
322	Bacillus_anthracis	B.anthracis#A16_LA896	-	-	GCA_003064015	-	B. mosaicus subsp. anthracis biovar Anthracis; B. anthracis biovar Anthracis; B. Anthracis
323	Bacillus_anthracis	B.anthracis#A24_TN_Bovine_Sokol	-	-	GCA_003064045	-	B. mosaicus subsp. anthracis biovar Anthracis; B. anthracis biovar Anthracis; B. Anthracis
324	Bacillus_anthracis	B.anthracis#A46	-	-	GCA_003064085	-	B. mosaicus subsp. anthracis; B. anthracis
325	Bacillus_anthracis	B.anthracis#London_499	-	-	GCA_003227955	-	B. mosaicus subsp. anthracis biovar Anthracis; B. anthracis biovar Anthracis; B. Anthracis
326	Bacillus_anthracis	B.anthracis#Sterne_09RA8929	-	-	GCA_003335125	-	B. mosaicus subsp. anthracis biovar Anthracis; B. anthracis biovar Anthracis; B. Anthracis
327	Bacillus_anthracis	B.anthracis#UT308	-	-	GCA_003345105	-	B. mosaicus subsp. anthracis; B. anthracis
328	Bacillus_anthracis	B.anthracis#Strain_32	-	-	GCA_003367985	-	B. mosaicus subsp. anthracis biovar Anthracis; B. anthracis biovar Anthracis; B. Anthracis
329	Bacillus_anthracis	B.anthracis#SK57	-	-	GCA_003368005	-	B. mosaicus subsp. anthracis biovar Anthracis; B. anthracis biovar Anthracis; B. Anthracis
330	Bacillus_anthracis	B.anthracis#MCCC_1A02161	-	-	GCA_003410255	-	B. mosaicus
331	Bacillus_anthracis	B.anthracis#MCCC_1A01412	-	-	GCA_003410355	-	B. mosaicus
332	Bacillus_anthracis	B.anthracis#Jan-81	-	-	GCA_003860145	-	-
333	Bacillus_anthracis	B.anthracis#17OD930	-	-	GCA_006088855	-	-
334	Bacillus_anthracis	B.anthracis#PCr	-	-	GCA_006742565	√	-
335	Bacillus_anthracis	B.anthracis#KC2011	-	-	GCA_008087155	-	-
336	Bacillus_anthracis	B.anthracis#3618_2D	-	-	GCA_009669005	-	-
337	Bacillus_anthracis	B.anthracis#JB25	-	-	GCA_009669025	-	-
338	Bacillus_anthracis	B.anthracis#3631_8D	-	-	GCA_009669045	-	-
339	Bacillus_anthracis	B.anthracis#JB10	-	-	GCA_009669055	-	-
340	Bacillus_anthracis	B.anthracis#2110	-	-	GCA_009669065	-	-
341	Bacillus_anthracis	B.anthracis#3631_3D	-	-	GCA_009669105	-	-
342	Bacillus_anthracis	B.anthracis#3517_1C	-	-	GCA_009669125	-	-
343	Bacillus_anthracis	B.anthracis#3631_4C	-	-	GCA_009669135	-	-
344	Bacillus_anthracis	B.anthracis#3517_2C	-	-	GCA_009669145	-	-
345	Bacillus_anthracis	B.anthracis#3275_2D	-	-	GCA_009669165	-	-
346	Bacillus_anthracis	B.anthracis#3132_1B	-	-	GCA_009669205	-	-
347	Bacillus_anthracis	B.anthracis#2991_1B	-	-	GCA_009669225	-	-
348	Bacillus_anthracis	B.anthracis#2949_1D	-	-	GCA_009669235	-	-
349	Bacillus_anthracis	B.anthracis#3122_2B	-	-	GCA_009669265	-	-
350	Bacillus_anthracis	B.anthracis#3008_1B	-	-	GCA_009669275	-	-
351	Bacillus_anthracis	B.anthracis#FDAARGOS_698	-	-	GCA_009806595	-	-
352	Bacillus_anthracis	B.anthracis#FDAARGOS_701	-	-	GCA_009806615	-	-
353	Bacillus_anthracis	B.anthracis#FDAARGOS_700	-	-	GCA_009806635	-	-
354	Bacillus_anthracis	B.anthracis#FDAARGOS_706	-	-	GCA_009806655	-	-
355	Bacillus_anthracis	B.anthracis#FDAARGOS_705	-	-	GCA_009806675	-	-
356	Bacillus_anthracis	B.anthracis#FDAARGOS_704	-	-	GCA_009806695	-	-
357	Bacillus_anthracis	B.anthracis#ATCC_240	-	-	GCA_009831485	-	-
358	Bacillus_anthracis	B.anthracis#ATCC_6603	-	-	GCA_009831545	-	-
359	Bacillus_anthracis	B.anthracis#ATCC_11966	-	-	GCA_009831565	-	-
360	Bacillus_anthracis	B.anthracis#ATCC_937	-	-	GCA_009831645	-	-
361	Bacillus_anthracis	B.anthracis#ATCC_4728	-	-	GCA_009831675	-	-
362	Bacillus_anthracis	B.anthracis#delta_ANR_S3_3	-	-	GCA_009872635	-	-
363	Bacillus_anthracis	B.anthracis#delta_ANR_S2_1	-	-	GCA_009872675	-	-
364	Bacillus_anthracis	B.anthracis#delta_ANR_S3_4	-	-	GCA_009872685	-	-
365	Bacillus_anthracis	B.anthracis#delta_ANR_S3_1	-	-	GCA_009872715	-	-
366	Bacillus_anthracis	B.anthracis#delta_ANR_S3_16	-	-	GCA_009872725	-	-
367	Bacillus_anthracis	B.anthracis#delta_ANR_S3_5	-	-	GCA_009872735	-	-
368	Bacillus_anthracis	B.anthracis#delta_ANR_S3_11	-	-	GCA_009872775	-	-
369	Bacillus_anthracis	B.anthracis#delta_ANR_S1_2	-	-	GCA_009872795	-	-
370	Bacillus_anthracis	B.anthracis#delta_ANR	-	-	GCA_009872805	-	-
371	Bacillus_anthracis	B.anthracis#delta_ANR_S3_6	-	-	GCA_009872815	-	-
372	Bacillus_anthracis	B.anthracis#delta_ANR_S1_1	-	-	GCA_009872855	-	-
373	Bacillus_anthracis	B.anthracis#delta_ANR_S2_3	-	-	GCA_009872875	-	-
374	Bacillus_anthracis	B.anthracis#delta_ANR_S3_7	-	-	GCA_009872895	-	-
375	Bacillus_anthracis	B.anthracis#delta_ANR_S3_8	-	-	GCA_009872905	-	-
376	Bacillus_anthracis	B.anthracis#delta_ANR_S2_2	-	-	GCA_009872925	-	-
377	Bacillus_anthracis	B.anthracis#delta_ANR_S3_17	-	-	GCA_009872955	-	-
378	Bacillus_anthracis	B.anthracis#delta_ANR_S3_12	-	-	GCA_009872975	-	-
379	Bacillus_anthracis	B.anthracis#delta_ANR_S3_18	-	-	GCA_009872985	-	-
380	Bacillus_anthracis	B.anthracis#delta_ANR_S3_14	-	-	GCA_009872995	-	-
381	Bacillus_anthracis	B.anthracis#delta_ANR_S3_15	-	-	GCA_009873035	-	-
382	Bacillus_anthracis	B.anthracis#FDAARGOS_694	-	-	GCA_012273315	-	-
383	Bacillus_anthracis	B.anthracis#FDAARGOS_696	-	-	GCA_012273335	-	-
384	Bacillus_anthracis	B.anthracis#FDAARGOS_697	-	-	GCA_012273355	-	-
385	Bacillus_anthracis	B.anthracis#FDAARGOS_699	-	-	GCA_012273375	-	-
386	Bacillus_anthracis	B.anthracis#FDAARGOS_703	-	-	GCA_013349165	-	-
387	Bacillus_anthracis	B.anthracis#FDAARGOS_702	-	-	GCA_013349185	-	-
388	Bacillus_anthracis	B.anthracis#FDAARGOS_695	-	-	GCA_013349245	-	-
4215	Bacillus_bingmayongensis	B.bingmayongensis#FJAT_13831	-	-	GCA_000299035	√	B. bingmayongensis biovar Thuringiensis; B. Thuringiensis
450	Bacillus_cereus	B.cereus#m1293	-	-	GCA_000003645	-	B. mosaicus subsp. cereus; B. cereus
451	Bacillus_cereus	B.cereus#AH1273	-	-	GCA_000003955	-	B. mycoides
452	Bacillus_cereus	B.cereus#ATCC_14579_01	-	-	GCA_000007825	-	-
453	Bacillus_cereus	B.cereus#ATCC_10987_01	-	-	GCA_000008005	-	B. mosaicus
454	Bacillus_cereus	B.cereus#E33L_01	-	-	GCA_000011625	-	B. mosaicus
455	Bacillus_cereus	B.cereus#Q1	-	-	GCA_000013065	-	B. mosaicus subsp. cereus; B. cereus
456	Bacillus_cereus	B.cereus#B4264	-	-	GCA_000021205	√	B. cereus s.s.
457	Bacillus_cereus	B.cereus#AH187	-	-	GCA_000021225	-	B. mosaicus subsp. cereus biovar Emeticus; B. cereus biovar Emeticus; B. Emeticus
458	Bacillus_cereus	B.cereus#G9842	-	-	GCA_000021305	-	B. cereus s.s.
459	Bacillus_cereus	B.cereus#AH820	-	-	GCA_000021785	-	B. mosaicus
460	Bacillus_cereus	B.cereus#03BB102_01	-	-	GCA_000022505	-	B. mosaicus biovar Anthracis; B. Anthracis
461	Bacillus_cereus	B.cereus#CI	-	-	GCA_000143605	-	B. mosaicus biovar Anthracis; B. Anthracis
462	Bacillus_cereus	B.cereus#ATCC_10876_01	-	-	GCA_000160895	√	B. cereus s.s.
463	Bacillus_cereus	B.cereus#BGSC_6E1	-	-	GCA_000160915	-	B. mosaicus
464	Bacillus_cereus	B.cereus#172560W	-	-	GCA_000160935	√	B. cereus s.s.
465	Bacillus_cereus	B.cereus#R309803	-	-	GCA_000160995	-	-
466	Bacillus_cereus	B.cereus#ATCC_4342_01	-	-	GCA_000161015	-	B. mosaicus
467	Bacillus_cereus	B.cereus#m1550	-	-	GCA_000161035	-	B. cereus s.s.
468	Bacillus_cereus	B.cereus#BDRD_ST24	-	-	GCA_000161055	√	B. cereus s.s.
469	Bacillus_cereus	B.cereus#BDRD_ST26	-	-	GCA_000161075	-	-
470	Bacillus_cereus	B.cereus#BDRD_ST196	-	-	GCA_000161095	-	B. mycoides
471	Bacillus_cereus	B.cereus#BDRD_Cer4	-	-	GCA_000161115	√	B. cereus s.s.
472	Bacillus_cereus	B.cereus#95_8201	-	-	GCA_000161135	-	B. mosaicus
473	Bacillus_cereus	B.cereus#Rock1_3	-	-	GCA_000161155	-	B. toyonensis
474	Bacillus_cereus	B.cereus#Rock1_15	-	-	GCA_000161175	-	B. cereus s.s.
475	Bacillus_cereus	B.cereus#Rock3_28	-	-	GCA_000161195	-	-
476	Bacillus_cereus	B.cereus#Rock3_29	-	-	GCA_000161215	-	B. toyonensis
477	Bacillus_cereus	B.cereus#Rock3_42	-	-	GCA_000161235	-	B. mosaicus
478	Bacillus_cereus	B.cereus#Rock3_44	-	-	GCA_000161255	-	B. UnknownSpecies13
479	Bacillus_cereus	B.cereus#Rock4_2	-	-	GCA_000161275	-	B. cereus s.s.
480	Bacillus_cereus	B.cereus#Rock4_18	-	-	GCA_000161295	-	B. toyonensis
481	Bacillus_cereus	B.cereus#F65185	-	-	GCA_000161315	-	B. cereus s.s.
482	Bacillus_cereus	B.cereus#AH676	-	-	GCA_000161355	√	B. cereus s.s.
483	Bacillus_cereus	B.cereus#AH1271	-	-	GCA_000161375	-	B. mosaicus
484	Bacillus_cereus	B.cereus#AH1272	-	-	GCA_000161395	-	B. mycoides
485	Bacillus_cereus	B.cereus#G9241_02	-	-	GCA_000167215	-	-
486	Bacillus_cereus	B.cereus#H3081_97	-	-	GCA_000171035	-	-
487	Bacillus_cereus	B.cereus#SJ1	-	-	GCA_000177295	-	-
488	Bacillus_cereus	B.cereus#W	-	-	GCA_000181595	-	-
489	Bacillus_cereus	B.cereus#AH1134	-	-	GCA_000181615	√	B. cereus s.s.
490	Bacillus_cereus	B.cereus#NVH0597_99	-	-	GCA_000181635	-	-
491	Bacillus_cereus	B.cereus#03BB108_01	-	-	GCA_000181655	-	-
492	Bacillus_cereus	B.cereus#F837_76	-	-	GCA_000239195	-	B. mosaicus
493	Bacillus_cereus	B.cereus#NC7401	-	-	GCA_000283675	-	B. mosaicus subsp. cereus biovar Emeticus; B. cereus biovar Emeticus; B. Emeticus
494	Bacillus_cereus	B.cereus#VDM062	-	-	GCA_000290655	-	B. mycoides biovar Thuringiensis; B. Thuringiensis
495	Bacillus_cereus	B.cereus#VDM034	-	-	GCA_000290675	-	B. mycoides
496	Bacillus_cereus	B.cereus#VD200	-	-	GCA_000290715	-	B. cereus s.s.
497	Bacillus_cereus	B.cereus#VD169	-	-	GCA_000290735	-	B. cereus s.s.
498	Bacillus_cereus	B.cereus#VD166	-	-	GCA_000290755	-	B. cereus s.s.
499	Bacillus_cereus	B.cereus#VD156	-	-	GCA_000290775	-	B. cereus s.s.
500	Bacillus_cereus	B.cereus#VD154	-	-	GCA_000290795	-	B. cereus s.s. biovar Thuringiensis; B. Thuringiensis
501	Bacillus_cereus	B.cereus#VD148	-	-	GCA_000290815	-	B. toyonensis
502	Bacillus_cereus	B.cereus#VD115	-	-	GCA_000290835	-	B. toyonensis
503	Bacillus_cereus	B.cereus#VD107	-	-	GCA_000290855	-	B. paramycoides
504	Bacillus_cereus	B.cereus#VD102	-	-	GCA_000290875	-	B. mosaicus subsp. cereus; B. cereus
505	Bacillus_cereus	B.cereus#VD048	-	-	GCA_000290915	-	B. mycoides biovar Thuringiensis; B. Thuringiensis
506	Bacillus_cereus	B.cereus#IS075	-	-	GCA_000290935	-	B. mosaicus subsp. cereus biovar Emeticus; B. cereus biovar Emeticus; B. Emeticus
507	Bacillus_cereus	B.cereus#VD022	-	-	GCA_000290955	-	B. cereus s.s. biovar Thuringiensis; B. Thuringiensis
508	Bacillus_cereus	B.cereus#VD142	-	-	GCA_000290975	-	B. mycoides
509	Bacillus_cereus	B.cereus#AND1407	-	-	GCA_000290995	-	B. mosaicus subsp. cereus biovar Emeticus; B. cereus biovar Emeticus; B. Emeticus
510	Bacillus_cereus	B.cereus#BAG1X1_2	-	-	GCA_000291035	-	B. cereus s.s.
511	Bacillus_cereus	B.cereus#BAG1X1_3	-	-	GCA_000291055	-	B. mycoides
512	Bacillus_cereus	B.cereus#HuA4_10	-	-	GCA_000291075	-	B. mycoides biovar Thuringiensis; B. Thuringiensis
513	Bacillus_cereus	B.cereus#HuB5_5	-	-	GCA_000291115	-	B. toyonensis
514	Bacillus_cereus	B.cereus#ISP3191	-	-	GCA_000291135	-	B. mosaicus
515	Bacillus_cereus	B.cereus#MC67	-	-	GCA_000291155	-	B. mycoides biovar Emeticus; B. Emeticus
516	Bacillus_cereus	B.cereus#HuA2_4	-	-	GCA_000291175	-	B. mycoides
517	Bacillus_cereus	B.cereus#MSX_A1	-	-	GCA_000291195	-	B. cereus s.s.
518	Bacillus_cereus	B.cereus#VD045	-	-	GCA_000291215	-	B. cereus s.s. biovar Thuringiensis; B. Thuringiensis
519	Bacillus_cereus	B.cereus#MSX_A12	-	-	GCA_000291235	-	B. mosaicus subsp. cereus biovar Emeticus; B. cereus biovar Emeticus; B. Emeticus
520	Bacillus_cereus	B.cereus#VD014	-	-	GCA_000291255	-	B. cereus s.s.
521	Bacillus_cereus	B.cereus#MSX_D12	-	-	GCA_000291275	-	B. mosaicus subsp. cereus; B. cereus
522	Bacillus_cereus	B.cereus#BAG5X1_1	-	-	GCA_000291295	-	B. mycoides
523	Bacillus_cereus	B.cereus#BAG6X1_2	-	-	GCA_000291355	-	B. mycoides
524	Bacillus_cereus	B.cereus#BAG5O_1	-	-	GCA_000291395	-	B. toyonensis
525	Bacillus_cereus	B.cereus#BAG4X12_1	-	-	GCA_000291415	√	B. cereus s.s.
526	Bacillus_cereus	B.cereus#BAG4O_1	-	-	GCA_000291435	√	B. cereus s.s.
527	Bacillus_cereus	B.cereus#BAG3X2_2	-	-	GCA_000291455	-	B. cereus s.s.
528	Bacillus_cereus	B.cereus#BAG3X2_1	-	-	GCA_000291475	-	B. mycoides
529	Bacillus_cereus	B.cereus#BAG2X1_3	-	-	GCA_000291515	-	B. UnknownSpecies14
530	Bacillus_cereus	B.cereus#BAG3O_2	-	-	GCA_000291535	√	B. cereus s.s.
531	Bacillus_cereus	B.cereus#BAG2X1_1	-	-	GCA_000291665	-	B. UnknownSpecies14
532	Bacillus_cereus	B.cereus#FRI_35	-	-	GCA_000292415	-	B. mosaicus
533	Bacillus_cereus	B.cereus#BAG4X2_1	-	-	GCA_000293505	-	B. toyonensis
534	Bacillus_cereus	B.cereus#BAG6O_1	-	-	GCA_000293525	-	B. toyonensis
535	Bacillus_cereus	B.cereus#BAG6O_2	-	-	GCA_000293545	-	B. mycoides
536	Bacillus_cereus	B.cereus#HD73_Bc	-	-	GCA_000293685	-	B. cereus s.s. biovar Thuringiensis; B. Thuringiensis
537	Bacillus_cereus	B.cereus#HuA2_1	-	-	GCA_000293705	-	B. mycoides biovar Thuringiensis; B. Thuringiensis
538	Bacillus_cereus	B.cereus#HuB1_1	-	-	GCA_000293725	-	B. cereus s.s.
539	Bacillus_cereus	B.cereus#HuB2_9	-	-	GCA_000293745	-	B. toyonensis
540	Bacillus_cereus	B.cereus#TIAC219	-	-	GCA_000398785	-	B. cereus s.s. biovar Thuringiensis; B. Thuringiensis
541	Bacillus_cereus	B.cereus#Schrouff	-	-	GCA_000398945	-	B. cereus s.s.
542	Bacillus_cereus	B.cereus#HuA3_9	-	-	GCA_000398965	-	B. mycoides biovar Thuringiensis; B. Thuringiensis
543	Bacillus_cereus	B.cereus#HuA2_9	-	-	GCA_000398985	-	B. mycoides biovar Thuringiensis; B. Thuringiensis
544	Bacillus_cereus	B.cereus#BAG1X1_1	-	-	GCA_000399005	-	B. cereus s.s. biovar Thuringiensis; B. Thuringiensis
545	Bacillus_cereus	B.cereus#VD133	-	-	GCA_000399025	-	B. cereus s.s.
546	Bacillus_cereus	B.cereus#BAG1X2_1	-	-	GCA_000399065	-	B. cereus s.s. biovar Thuringiensis; B. Thuringiensis
547	Bacillus_cereus	B.cereus#BAG1X2_2	-	-	GCA_000399085	-	B. cereus s.s. biovar Thuringiensis; B. Thuringiensis
548	Bacillus_cereus	B.cereus#BAG1X2_3	-	-	GCA_000399105	-	B. cereus s.s. biovar Thuringiensis; B. Thuringiensis
549	Bacillus_cereus	B.cereus#VD196	-	-	GCA_000399125	-	B. cereus s.s.
550	Bacillus_cereus	B.cereus#VD021	-	-	GCA_000399145	-	B. mycoides
551	Bacillus_cereus	B.cereus#BAG1O_1	-	-	GCA_000399165	-	B. mycoides
552	Bacillus_cereus	B.cereus#K_5975c	-	-	GCA_000399185	-	B. cereus s.s.
553	Bacillus_cereus	B.cereus#IS845_00	-	-	GCA_000399205	-	B. mosaicus subsp. cereus biovar Emeticus; B. cereus biovar Emeticus; B. Emeticus
554	Bacillus_cereus	B.cereus#IS195	-	-	GCA_000399225	-	B. mosaicus subsp. cereus biovar Emeticus; B. cereus biovar Emeticus; B. Emeticus
555	Bacillus_cereus	B.cereus#MC118	-	-	GCA_000399245	-	B. mycoides biovar Emeticus; B. Emeticus
556	Bacillus_cereus	B.cereus#BAG2O_1	-	-	GCA_000399265	-	B. cereus s.s. biovar Thuringiensis; B. Thuringiensis
557	Bacillus_cereus	B.cereus#BAG2O_3	-	-	GCA_000399285	-	B. mosaicus
558	Bacillus_cereus	B.cereus#HuB4_4	-	-	GCA_000399305	-	B. cereus s.s. biovar Thuringiensis; B. Thuringiensis
559	Bacillus_cereus	B.cereus#BAG5X12_1	-	-	GCA_000399325	-	B. cereus s.s.
560	Bacillus_cereus	B.cereus#BMG1_7	-	-	GCA_000399345	√	B. cereus s.s. biovar Thuringiensis; B. Thuringiensis
561	Bacillus_cereus	B.cereus#HuB13_1	-	-	GCA_000399365	-	B. cereus s.s. biovar Thuringiensis; B. Thuringiensis
562	Bacillus_cereus	B.cereus#VD131	-	-	GCA_000399385	-	B. toyonensis
563	Bacillus_cereus	B.cereus#HuA2_3	-	-	GCA_000399405	-	B. toyonensis
564	Bacillus_cereus	B.cereus#VD146	-	-	GCA_000399425	-	B. mycoides
565	Bacillus_cereus	B.cereus#VD214	-	-	GCA_000399445	-	B. toyonensis
566	Bacillus_cereus	B.cereus#VDM053	-	-	GCA_000399465	-	B. mycoides
567	Bacillus_cereus	B.cereus#VD136	-	-	GCA_000399485	-	B. pseudomycoides
568	Bacillus_cereus	B.cereus#ISP2954	-	-	GCA_000399505	-	B. cereus s.s. biovar Thuringiensis; B. Thuringiensis
569	Bacillus_cereus	B.cereus#VD118	-	-	GCA_000399525	-	B. mycoides
570	Bacillus_cereus	B.cereus#VD140	-	-	GCA_000399545	-	B. cereus s.s.
571	Bacillus_cereus	B.cereus#VD184	-	-	GCA_000399565	-	B. cereus s.s. biovar Thuringiensis; B. Thuringiensis
572	Bacillus_cereus	B.cereus#VDM006	-	-	GCA_000399585	-	B. pseudomycoides
573	Bacillus_cereus	B.cereus#VDM021	-	-	GCA_000399605	-	B. pseudomycoides
574	Bacillus_cereus	B.cereus#B5_2	-	-	GCA_000399625	-	B. mosaicus
575	Bacillus_cereus	B.cereus#BAG3O_1	-	-	GCA_000399645	-	B. mosaicus
576	Bacillus_cereus	B.cereus#BAG2O_2	-	-	GCA_000412315	-	B. toyonensis
577	Bacillus_cereus	B.cereus#BAG1O_3	-	-	GCA_000412975	-	B. cereus s.s.
578	Bacillus_cereus	B.cereus#FSL_R5_860	-	-	GCA_000518025	-	B. cereus s.s.
579	Bacillus_cereus	B.cereus#A1_01	-	-	GCA_000635895	√	B. cereus s.s.
580	Bacillus_cereus	B.cereus#BcFL2013	-	-	GCA_000688755	-	B. mosaicus biovar Anthracis; B. Anthracis
581	Bacillus_cereus	B.cereus#FT9	-	-	GCA_000724585	-	-
582	Bacillus_cereus	B.cereus#F1_15	-	-	GCA_000743195	-	B. mosaicus subsp. cereus biovar Emeticus; B. cereus biovar Emeticus; B. Emeticus
583	Bacillus_cereus	B.cereus#ATCC_10876_02	-	-	GCA_000743815	-	B. cereus s.s.
584	Bacillus_cereus	B.cereus#13061	-	-	GCA_000743865	-	B. mosaicus subsp. cereus; B. cereus
585	Bacillus_cereus	B.cereus#ATCC_4342_02	-	-	GCA_000746865	-	B. mosaicus
586	Bacillus_cereus	B.cereus#tsu1	-	-	GCA_000773635	-	B. cereus s.s.
587	Bacillus_cereus	B.cereus#03BB87	-	-	GCA_000789315	-	B. mosaicus biovar Anthracis; B. Anthracis
588	Bacillus_cereus	B.cereus#D17	-	-	GCA_000832385	-	B. mosaicus
589	Bacillus_cereus	B.cereus#03BB102_02	-	-	GCA_000832405	-	B. mosaicus biovar Anthracis; B. Anthracis
590	Bacillus_cereus	B.cereus#FM1	-	-	GCA_000832525	-	B. mosaicus
591	Bacillus_cereus	B.cereus#3a	-	-	GCA_000832765	-	B. mosaicus
592	Bacillus_cereus	B.cereus#G9241_03	-	-	GCA_000832805	-	B. mosaicus biovar Anthracis; B. Anthracis
593	Bacillus_cereus	B.cereus#ATCC_4342_03	-	-	GCA_000832845	-	B. mosaicus
594	Bacillus_cereus	B.cereus#03BB108_02	-	-	GCA_000832865	-	B. mosaicus
595	Bacillus_cereus	B.cereus#E33L_02	-	-	GCA_000833045	-	B. mosaicus
596	Bacillus_cereus	B.cereus#S2_8	-	-	GCA_000835185	-	B. mosaicus
597	Bacillus_cereus	B.cereus#MIT0214	-	-	GCA_000935235	-	B. cereus s.s.
598	Bacillus_cereus	B.cereus#FORC_005	-	-	GCA_000978375	-	B. cereus s.s.
599	Bacillus_cereus	B.cereus#B4077	-	-	GCA_001008565	-	B. mosaicus
600	Bacillus_cereus	B.cereus#B4078	-	-	GCA_001008575	-	B. mosaicus subsp. cereus; B. cereus
601	Bacillus_cereus	B.cereus#B4086	-	-	GCA_001008585	-	B. mosaicus subsp. cereus; B. cereus
602	Bacillus_cereus	B.cereus#B4080	-	-	GCA_001008595	√	B. cereus s.s.
603	Bacillus_cereus	B.cereus#B4087	-	-	GCA_001008645	-	B. mosaicus
604	Bacillus_cereus	B.cereus#B4158	-	-	GCA_001008665	√	B. cereus s.s. biovar Thuringiensis; B. Thuringiensis
605	Bacillus_cereus	B.cereus#B4153	-	-	GCA_001008695	-	B. mosaicus subsp. cereus; B. cereus
606	Bacillus_cereus	B.cereus#LK9	-	-	GCA_001043655	-	B. cereus s.s.
607	Bacillus_cereus	B.cereus#7_27_S	-	-	GCA_001044475	-	B. mosaicus subsp. cereus; B. cereus
608	Bacillus_cereus	B.cereus#17	-	-	GCA_001044485	√	B. cereus s.s.
609	Bacillus_cereus	B.cereus#F3162_04	-	-	GCA_001044555	-	B. mosaicus
610	Bacillus_cereus	B.cereus#F528_94	-	-	GCA_001044565	-	B. mosaicus
611	Bacillus_cereus	B.cereus#HWW_274_2	-	-	GCA_001044585	-	B. mosaicus
612	Bacillus_cereus	B.cereus#F4429_71	-	-	GCA_001044635	-	B. mosaicus subsp. cereus; B. cereus
613	Bacillus_cereus	B.cereus#F3175_03	-	-	GCA_001044645	-	B. cereus s.s.
614	Bacillus_cereus	B.cereus#INRA_A3	-	-	GCA_001044655	-	B. cereus s.s.
615	Bacillus_cereus	B.cereus#F4430_73	-	-	GCA_001044665	-	B. cereus s.s.
616	Bacillus_cereus	B.cereus#INRA_C3	-	-	GCA_001044715	-	B. cereus s.s.
617	Bacillus_cereus	B.cereus#RIVM_BC_90	-	-	GCA_001044735	-	B. mosaicus subsp. cereus; B. cereus
618	Bacillus_cereus	B.cereus#MHI_86	-	-	GCA_001044795	-	B. mosaicus subsp. cereus; B. cereus
619	Bacillus_cereus	B.cereus#MHI_226	-	-	GCA_001044815	-	B. mosaicus biovar Thuringiensis; B. Thuringiensis
620	Bacillus_cereus	B.cereus#NVH_0075_95	-	-	GCA_001044825	-	B. mosaicus subsp. cereus; B. cereus
621	Bacillus_cereus	B.cereus#RIVM_BC_934	-	-	GCA_001044855	-	B. cereus s.s. biovar Thuringiensis; B. Thuringiensis
622	Bacillus_cereus	B.cereus#RIVM_BC_964	-	-	GCA_001044875	-	B. cereus s.s.
623	Bacillus_cereus	B.cereus#WSBC_10035	-	-	GCA_001044895	-	B. mosaicus subsp. cereus; B. cereus
624	Bacillus_cereus	B.cereus#SDA_KA_96	-	-	GCA_001044905	-	B. mosaicus
625	Bacillus_cereus	B.cereus#NJ_W	-	-	GCA_001277915	-	B. cereus s.s.
626	Bacillus_cereus	B.cereus#JRS4	-	-	GCA_001286825	-	B. mosaicus
627	Bacillus_cereus	B.cereus#JRS1	-	-	GCA_001286905	-	-
628	Bacillus_cereus	B.cereus#FORC_013	-	-	GCA_001518875	-	B. cereus s.s.
629	Bacillus_cereus	B.cereus#PE8_121b	-	-	GCA_001541995	-	B. mosaicus
630	Bacillus_cereus	B.cereus#PE5_132	-	-	GCA_001543815	-	-
631	Bacillus_cereus	B.cereus#DSM_2302	-	-	GCA_001566355	-	B. mosaicus
632	Bacillus_cereus	B.cereus#MB_1	-	-	GCA_001566365	-	B. mosaicus subsp. cereus; B. cereus
633	Bacillus_cereus	B.cereus#MB_15	-	-	GCA_001566375	-	B. mosaicus subsp. cereus biovar Emeticus; B. cereus biovar Emeticus; B. Emeticus
634	Bacillus_cereus	B.cereus#MB_18	-	-	GCA_001566385	-	B. mosaicus subsp. cereus biovar Emeticus; B. cereus biovar Emeticus; B. Emeticus
635	Bacillus_cereus	B.cereus#MB_16	-	-	GCA_001566435	-	B. mosaicus subsp. cereus biovar Emeticus; B. cereus biovar Emeticus; B. Emeticus
636	Bacillus_cereus	B.cereus#MB_17	-	-	GCA_001566445	-	B. mosaicus subsp. cereus biovar Emeticus; B. cereus biovar Emeticus; B. Emeticus
637	Bacillus_cereus	B.cereus#MB_21	-	-	GCA_001566455	-	B. mosaicus subsp. cereus biovar Emeticus; B. cereus biovar Emeticus; B. Emeticus
638	Bacillus_cereus	B.cereus#MB_8	-	-	GCA_001566465	-	B. mosaicus subsp. cereus biovar Emeticus; B. cereus biovar Emeticus; B. Emeticus
639	Bacillus_cereus	B.cereus#MB_8_1	-	-	GCA_001566515	-	B. mosaicus subsp. cereus biovar Emeticus; B. cereus biovar Emeticus; B. Emeticus
640	Bacillus_cereus	B.cereus#MB_20	-	-	GCA_001566525	-	B. mosaicus subsp. cereus biovar Emeticus; B. cereus biovar Emeticus; B. Emeticus
641	Bacillus_cereus	B.cereus#MB_22	-	-	GCA_001566535	-	B. mosaicus subsp. cereus biovar Emeticus; B. cereus biovar Emeticus; B. Emeticus
642	Bacillus_cereus	B.cereus#DSM_626	-	-	GCA_001566705	-	B. cereus s.s.
643	Bacillus_cereus	B.cereus#FSL_K6_0043	-	-	GCA_001583685	-	B. cereus s.s.
644	Bacillus_cereus	B.cereus#FSL_W8_0003	-	-	GCA_001583705	-	B. mosaicus subsp. cereus; B. cereus
645	Bacillus_cereus	B.cereus#FSL_W8_0268	-	-	GCA_001583745	-	B. cereus s.s.
646	Bacillus_cereus	B.cereus#FSL_H8_0488	-	-	GCA_001583755	-	B. toyonensis
647	Bacillus_cereus	B.cereus#FSL_W8_0523	-	-	GCA_001583765	-	B. mosaicus
648	Bacillus_cereus	B.cereus#FSL_W8_0275	-	-	GCA_001583805	-	B. mosaicus
649	Bacillus_cereus	B.cereus#FSL_W8_0767	-	-	GCA_001583845	-	B. cereus s.s.
650	Bacillus_cereus	B.cereus#FSL_W8_0932	-	-	GCA_001583855	-	B. mosaicus
651	Bacillus_cereus	B.cereus#FSL_W8_0824	-	-	GCA_001583865	-	B. cereus s.s.
652	Bacillus_cereus	B.cereus#FSL_W8_0640	-	-	GCA_001583875	-	B. cereus s.s.
653	Bacillus_cereus	B.cereus#FSL_K6_0067	-	-	GCA_001583925	-	B. mosaicus
654	Bacillus_cereus	B.cereus#FSL_K6_0073	-	-	GCA_001583935	-	B. cereus s.s. biovar Thuringiensis; B. Thuringiensis
655	Bacillus_cereus	B.cereus#FSL_K6_0267	-	-	GCA_001583955	-	B. mycoides
656	Bacillus_cereus	B.cereus#FSL_M8_0117	-	-	GCA_001583975	-	B. mosaicus biovar Thuringiensis; B. Thuringiensis
657	Bacillus_cereus	B.cereus#FSL_W8_0050	-	-	GCA_001584005	-	B. mosaicus
658	Bacillus_cereus	B.cereus#FSL_H8_0482	-	-	GCA_001584025	-	B. toyonensis
659	Bacillus_cereus	B.cereus#FSL_H7_0926	-	-	GCA_001584065	-	B. mycoides
660	Bacillus_cereus	B.cereus#FSL_K6_0040	-	-	GCA_001584085	-	-
661	Bacillus_cereus	B.cereus#FSL_W8_0520	-	-	GCA_001584095	-	B. mosaicus
662	Bacillus_cereus	B.cereus#FSL_W8_0483	-	-	GCA_001584105	-	B. mosaicus
663	Bacillus_cereus	B.cereus#B4079	-	-	GCA_001604665	-	B. mosaicus
664	Bacillus_cereus	B.cereus#B4081	-	-	GCA_001619285	√	B. cereus s.s.
665	Bacillus_cereus	B.cereus#B4083	-	-	GCA_001619335	-	B. mycoides
666	Bacillus_cereus	B.cereus#B4088	-	-	GCA_001619355	-	B. mosaicus
667	Bacillus_cereus	B.cereus#B4116	-	-	GCA_001619385	-	B. mosaicus subsp. cereus; B. cereus
668	Bacillus_cereus	B.cereus#B4120	-	-	GCA_001619395	√	B. cereus s.s.
669	Bacillus_cereus	B.cereus#B4155	-	-	GCA_001619405	√	B. cereus s.s.
670	Bacillus_cereus	B.cereus#B4082	-	-	GCA_001619425	-	B. mosaicus
671	Bacillus_cereus	B.cereus#B4084	-	-	GCA_001619445	√	B. cereus s.s.
672	Bacillus_cereus	B.cereus#B4085	-	-	GCA_001619465	-	B. mosaicus subsp. cereus; B. cereus
673	Bacillus_cereus	B.cereus#B4118	-	-	GCA_001619525	√	B. cereus s.s.
674	Bacillus_cereus	B.cereus#CMCC_P0021	-	-	GCA_001635915	-	B. cereus s.s.
675	Bacillus_cereus	B.cereus#CMCC_P0011	-	-	GCA_001635955	-	B. cereus s.s.
676	Bacillus_cereus	B.cereus#HN001	-	-	GCA_001635995	-	B. cereus s.s.
677	Bacillus_cereus	B.cereus#MROC2	-	-	GCA_001677965	-	B. cereus s.s.
678	Bacillus_cereus	B.cereus#UW85	-	-	GCA_001678165	-	B. cereus s.s.
679	Bacillus_cereus	B.cereus#B06_009	-	-	GCA_001683695	-	B. mosaicus
680	Bacillus_cereus	B.cereus#AH725	-	-	GCA_001683705	√	B. cereus s.s.
681	Bacillus_cereus	B.cereus#FORC_024	-	-	GCA_001721145	-	B. cereus s.s.
682	Bacillus_cereus	B.cereus#A9	-	-	GCA_001729295	√	B. cereus s.s.
683	Bacillus_cereus	B.cereus#A50	-	-	GCA_001729445	√	B. cereus s.s.
684	Bacillus_cereus	B.cereus#N31	-	-	GCA_001883865	-	B. cereus s.s.
685	Bacillus_cereus	B.cereus#A8S3	-	-	GCA_001883965	√	B. cereus s.s.
686	Bacillus_cereus	B.cereus#Co15	-	-	GCA_001883975	√	B. cereus s.s.
687	Bacillus_cereus	B.cereus#16SBCL1279	-	-	GCA_001895235	√	B. cereus s.s.
688	Bacillus_cereus	B.cereus#NZAS01	-	-	GCA_001901235	-	B. mosaicus
689	Bacillus_cereus	B.cereus#NZAS02	-	-	GCA_001901245	-	B. mosaicus
690	Bacillus_cereus	B.cereus#NZAS03	-	-	GCA_001901305	-	B. mosaicus
691	Bacillus_cereus	B.cereus#BC04	-	-	GCA_001909175	√	B. cereus s.s.
692	Bacillus_cereus	B.cereus#MOD1_Bc174	-	-	GCA_001940365	-	B. cereus s.s.
693	Bacillus_cereus	B.cereus#MOD1_Bc107	-	-	GCA_001982805	-	B. mosaicus subsp. cereus; B. cereus
694	Bacillus_cereus	B.cereus#MOD1_Bc110	-	-	GCA_001982815	-	B. mosaicus
695	Bacillus_cereus	B.cereus#MOD1_Bc98	-	-	GCA_001982845	-	B. mosaicus
696	Bacillus_cereus	B.cereus#MOD1_Bc149	-	-	GCA_001982855	-	B. cereus s.s.
697	Bacillus_cereus	B.cereus#MOD1_Bc97	-	-	GCA_001982885	-	B. mosaicus
698	Bacillus_cereus	B.cereus#MOD1_Bc99	-	-	GCA_001982895	-	B. mosaicus subsp. cereus; B. cereus
699	Bacillus_cereus	B.cereus#MOD1_Bc105	-	-	GCA_001982925	-	B. mosaicus subsp. cereus; B. cereus
700	Bacillus_cereus	B.cereus#MOD1_Bc106	-	-	GCA_001982935	-	B. mosaicus
701	Bacillus_cereus	B.cereus#FORC021	-	-	GCA_002000005	-	B. cereus s.s.
702	Bacillus_cereus	B.cereus#MOD1_Bc81	-	-	GCA_002003645	-	B. mosaicus
703	Bacillus_cereus	B.cereus#FSL_J3_0123	-	-	GCA_002014485	-	B. mycoides
704	Bacillus_cereus	B.cereus#FSL_M7_1219	-	-	GCA_002014575	-	B. mycoides
705	Bacillus_cereus	B.cereus#FSL_H8_0485	-	-	GCA_002014585	-	B. mycoides biovar Thuringiensis; B. Thuringiensis
706	Bacillus_cereus	B.cereus#FSL_M8_0473	-	-	GCA_002014665	-	B. cereus s.s.
707	Bacillus_cereus	B.cereus#FSL_K6_1030	-	-	GCA_002014705	-	B. cereus s.s.
708	Bacillus_cereus	B.cereus#FSL_R5_0811	-	-	GCA_002014895	-	B. cereus s.s.
709	Bacillus_cereus	B.cereus#MOD1_Bc75	-	-	GCA_002021335	-	B. mosaicus
710	Bacillus_cereus	B.cereus#MOD1_Bc90	-	-	GCA_002021355	-	B. mosaicus
711	Bacillus_cereus	B.cereus#MOD1_Bc20	-	-	GCA_002021365	-	B. mosaicus
712	Bacillus_cereus	B.cereus#MOD1_Bc88	-	-	GCA_002021375	-	B. mosaicus
713	Bacillus_cereus	B.cereus#MOD1_Bc122	-	-	GCA_002021385	-	B. mosaicus
714	Bacillus_cereus	B.cereus#MOD1_Bc83	-	-	GCA_002021435	-	B. cereus s.s.
715	Bacillus_cereus	B.cereus#MOD1_Bc71	-	-	GCA_002021445	-	B. cereus s.s.
716	Bacillus_cereus	B.cereus#MOD1_Bc73	-	-	GCA_002021455	-	B. cereus s.s.
717	Bacillus_cereus	B.cereus#MOD1_Bc92	-	-	GCA_002021465	-	B. cereus s.s.
718	Bacillus_cereus	B.cereus#MOD1_Bc86	-	-	GCA_002021515	-	B. cereus s.s.
719	Bacillus_cereus	B.cereus#MOD1_Bc93	-	-	GCA_002021535	-	B. cereus s.s.
720	Bacillus_cereus	B.cereus#MOD1_Bc30	-	-	GCA_002021545	-	B. cereus s.s. biovar Thuringiensis; B. Thuringiensis
721	Bacillus_cereus	B.cereus#E41	-	-	GCA_002024535	-	B. cereus s.s.
722	Bacillus_cereus	B.cereus#BC_AK	-	-	GCA_002117465	-	B. mosaicus biovar Anthracis; B. Anthracis
723	Bacillus_cereus	B.cereus#25	-	-	GCA_002117835	-	-
724	Bacillus_cereus	B.cereus#29	-	-	GCA_002117855	-	-
725	Bacillus_cereus	B.cereus#D12_2	-	-	GCA_002214705	-	B. cereus s.s.
726	Bacillus_cereus	B.cereus#M3_01	-	-	GCA_002214725	-	B. mosaicus
727	Bacillus_cereus	B.cereus#FORC_048	-	-	GCA_002214765	-	B. cereus s.s.
728	Bacillus_cereus	B.cereus#K8	-	-	GCA_002215175	-	B. cereus s.s.
729	Bacillus_cereus	B.cereus#M13	-	-	GCA_002216125	-	B. cereus s.s.
730	Bacillus_cereus	B.cereus#FORC_047	-	-	GCA_002220285	-	B. cereus s.s.
731	Bacillus_cereus	B.cereus#CC_1	-	-	GCA_002290105	-	B. mosaicus subsp. cereus; B. cereus
732	Bacillus_cereus	B.cereus#HZBCE_10	-	-	GCA_002343945	-	B. mosaicus subsp. cereus biovar Emeticus; B. cereus biovar Emeticus; B. Emeticus
733	Bacillus_cereus	B.cereus#062011_msu	-	-	GCA_002494325	-	-
734	Bacillus_cereus	B.cereus#BHU1	-	-	GCA_002504205	-	-
735	Bacillus_cereus	B.cereus#BHU2	-	-	GCA_002504225	-	-
736	Bacillus_cereus	B.cereus#HZBCE_08	-	-	GCA_002530555	-	B. mosaicus subsp. cereus biovar Emeticus; B. cereus biovar Emeticus; B. Emeticus
737	Bacillus_cereus	B.cereus#HZBCE_09	-	-	GCA_002530565	-	B. mosaicus subsp. cereus biovar Emeticus; B. cereus biovar Emeticus; B. Emeticus
738	Bacillus_cereus	B.cereus#HZBCE_07	-	-	GCA_002530575	-	B. mosaicus subsp. cereus biovar Emeticus; B. cereus biovar Emeticus; B. Emeticus
739	Bacillus_cereus	B.cereus#HZBCE_02	-	-	GCA_002530625	-	B. mosaicus subsp. cereus biovar Emeticus; B. cereus biovar Emeticus; B. Emeticus
740	Bacillus_cereus	B.cereus#HZBCE_01	-	-	GCA_002530635	-	B. mosaicus subsp. cereus biovar Emeticus; B. cereus biovar Emeticus; B. Emeticus
741	Bacillus_cereus	B.cereus#AFS099306	-	-	GCA_002550115	-	B. cereus s.s.
742	Bacillus_cereus	B.cereus#AFS098983	-	-	GCA_002550135	-	B. mycoides
743	Bacillus_cereus	B.cereus#AFS098742	-	-	GCA_002550155	-	B. cereus s.s.
744	Bacillus_cereus	B.cereus#AFS098022	-	-	GCA_002550265	-	B. cereus s.s. biovar Thuringiensis; B. Thuringiensis
745	Bacillus_cereus	B.cereus#AFS097377	-	-	GCA_002550315	-	B. cereus s.s.
746	Bacillus_cereus	B.cereus#AFS097327	-	-	GCA_002550365	-	B. cereus s.s.
747	Bacillus_cereus	B.cereus#AFS096926	-	-	GCA_002550375	-	B. mycoides biovar Thuringiensis; B. Thuringiensis
748	Bacillus_cereus	B.cereus#AFS095928	-	-	GCA_002550435	-	B. mosaicus
749	Bacillus_cereus	B.cereus#AFS095548	-	-	GCA_002550515	-	B. cereus s.s.
750	Bacillus_cereus	B.cereus#AFS095018	-	-	GCA_002550555	-	B. cereus s.s.
751	Bacillus_cereus	B.cereus#AFS094413	-	-	GCA_002550595	-	B. cereus s.s.
752	Bacillus_cereus	B.cereus#AFS093610	-	-	GCA_002550675	-	B. mosaicus
753	Bacillus_cereus	B.cereus#AFS093397	-	-	GCA_002550705	-	B. cereus s.s.
754	Bacillus_cereus	B.cereus#AFS092659	-	-	GCA_002550775	-	B. cereus s.s. biovar Thuringiensis; B. Thuringiensis
755	Bacillus_cereus	B.cereus#AFS091954	-	-	GCA_002550815	-	B. mycoides
756	Bacillus_cereus	B.cereus#AFS092789	-	-	GCA_002550835	-	B. cereus s.s.
757	Bacillus_cereus	B.cereus#AFS092566	-	-	GCA_002550855	-	B. UnknownSpecies14
758	Bacillus_cereus	B.cereus#AFS091573	-	-	GCA_002550895	-	B. mycoides biovar Thuringiensis; B. Thuringiensis
759	Bacillus_cereus	B.cereus#AFS088784	-	-	GCA_002551625	-	B. cereus s.s.
760	Bacillus_cereus	B.cereus#AFS088704	-	-	GCA_002551635	-	B. cereus s.s.
761	Bacillus_cereus	B.cereus#AFS099758	-	-	GCA_002551665	-	B. mosaicus
762	Bacillus_cereus	B.cereus#AFS099102	-	-	GCA_002551775	-	B. cereus s.s.
763	Bacillus_cereus	B.cereus#AFS098170	-	-	GCA_002551855	-	B. cereus s.s.
764	Bacillus_cereus	B.cereus#AFS097384	-	-	GCA_002551935	-	B. mycoides
765	Bacillus_cereus	B.cereus#AFS097219	-	-	GCA_002551975	-	B. cereus s.s.
766	Bacillus_cereus	B.cereus#AFS097130	-	-	GCA_002552015	-	B. cereus s.s.
767	Bacillus_cereus	B.cereus#AFS096845	-	-	GCA_002552045	-	B. UnknownSpecies14
768	Bacillus_cereus	B.cereus#AFS096642	-	-	GCA_002552115	-	B. cereus s.s.
769	Bacillus_cereus	B.cereus#AFS096268	-	-	GCA_002552195	-	B. mosaicus
770	Bacillus_cereus	B.cereus#AFS095703	-	-	GCA_002552275	-	B. cereus s.s.
771	Bacillus_cereus	B.cereus#AFS095575	-	-	GCA_002552295	-	B. mosaicus
772	Bacillus_cereus	B.cereus#AFS095498	-	-	GCA_002552315	-	B. cereus s.s.
773	Bacillus_cereus	B.cereus#AFS095084	-	-	GCA_002552335	-	B. cereus s.s.
774	Bacillus_cereus	B.cereus#AFS094460	-	-	GCA_002552455	-	B. cereus s.s.
775	Bacillus_cereus	B.cereus#AFS093925	-	-	GCA_002552465	-	B. cereus s.s.
776	Bacillus_cereus	B.cereus#AFS093833	-	-	GCA_002552485	-	B. cereus s.s.
777	Bacillus_cereus	B.cereus#AFS093186	-	-	GCA_002552505	-	B. cereus s.s.
778	Bacillus_cereus	B.cereus#AFS091626	-	-	GCA_002552635	-	B. cereus s.s.
779	Bacillus_cereus	B.cereus#AFS090123	-	-	GCA_002552725	-	B. cereus s.s.
780	Bacillus_cereus	B.cereus#AFS089785	-	-	GCA_002552745	-	B. mycoides
781	Bacillus_cereus	B.cereus#AFS089031	-	-	GCA_002552805	-	B. cereus s.s. biovar Thuringiensis; B. Thuringiensis
782	Bacillus_cereus	B.cereus#AFS099737	-	-	GCA_002552875	-	B. cereus s.s.
783	Bacillus_cereus	B.cereus#AFS099621	-	-	GCA_002552895	-	B. cereus s.s.
784	Bacillus_cereus	B.cereus#AFS097474	-	-	GCA_002552995	-	B. cereus s.s.
785	Bacillus_cereus	B.cereus#AFS096226	-	-	GCA_002553095	-	B. cereus s.s.
786	Bacillus_cereus	B.cereus#AFS093598	-	-	GCA_002553185	-	B. mosaicus
787	Bacillus_cereus	B.cereus#AFS093282	-	-	GCA_002553235	-	B. mosaicus subsp. cereus; B. cereus
788	Bacillus_cereus	B.cereus#AFS093276	-	-	GCA_002553255	-	B. cereus s.s.
789	Bacillus_cereus	B.cereus#AFS090431	-	-	GCA_002553345	-	B. cereus s.s.
790	Bacillus_cereus	B.cereus#AFS089527	-	-	GCA_002553395	-	B. cereus s.s.
791	Bacillus_cereus	B.cereus#AFS012491	-	-	GCA_002555205	-	B. cereus s.s.
792	Bacillus_cereus	B.cereus#AFS027647	-	-	GCA_002556855	-	B. cereus s.s.
793	Bacillus_cereus	B.cereus#AFS013997	-	-	GCA_002557925	-	B. cereus s.s.
794	Bacillus_cereus	B.cereus#AFS013362	-	-	GCA_002557945	-	B. mosaicus
795	Bacillus_cereus	B.cereus#AFS012400	-	-	GCA_002557995	-	B. cereus s.s. biovar Thuringiensis; B. Thuringiensis
796	Bacillus_cereus	B.cereus#AFS011950	-	-	GCA_002558085	-	B. cereus s.s.
797	Bacillus_cereus	B.cereus#AFS013880	-	-	GCA_002558125	-	B. cereus s.s.
798	Bacillus_cereus	B.cereus#AFS013685	-	-	GCA_002558165	-	B. cereus s.s.
799	Bacillus_cereus	B.cereus#AFS012518	-	-	GCA_002558205	-	B. mosaicus
800	Bacillus_cereus	B.cereus#AFS011918	-	-	GCA_002558245	-	B. cereus s.s.
801	Bacillus_cereus	B.cereus#AFS007396	-	-	GCA_002558275	-	B. mycoides biovar Thuringiensis; B. Thuringiensis
802	Bacillus_cereus	B.cereus#AFS007234	-	-	GCA_002558285	-	B. cereus s.s.
803	Bacillus_cereus	B.cereus#AFS007170	-	-	GCA_002558315	-	B. mosaicus
804	Bacillus_cereus	B.cereus#AFS007158	-	-	GCA_002558365	-	B. cereus s.s. biovar Thuringiensis; B. Thuringiensis
805	Bacillus_cereus	B.cereus#AFS006766	-	-	GCA_002558375	-	B. cereus s.s.
806	Bacillus_cereus	B.cereus#AFS006512	-	-	GCA_002558435	-	B. cereus s.s.
807	Bacillus_cereus	B.cereus#AFS006065	-	-	GCA_002558445	-	B. cereus s.s.
808	Bacillus_cereus	B.cereus#AFS006012	-	-	GCA_002558465	-	B. cereus s.s.
809	Bacillus_cereus	B.cereus#AFS005901	-	-	GCA_002558475	-	B. cereus s.s.
810	Bacillus_cereus	B.cereus#AFS005614	-	-	GCA_002558515	-	B. mosaicus
811	Bacillus_cereus	B.cereus#AFS004498	-	-	GCA_002558615	-	B. cereus s.s.
812	Bacillus_cereus	B.cereus#AFS004414	-	-	GCA_002558645	-	B. cereus s.s. biovar Thuringiensis; B. Thuringiensis
813	Bacillus_cereus	B.cereus#AFS003807	-	-	GCA_002558665	-	B. cereus s.s.
814	Bacillus_cereus	B.cereus#AFS003410	-	-	GCA_002558705	-	B. cereus s.s.
815	Bacillus_cereus	B.cereus#AFS003289	-	-	GCA_002558735	-	B. cereus s.s.
816	Bacillus_cereus	B.cereus#AFS003338	-	-	GCA_002558745	-	B. cereus s.s.
817	Bacillus_cereus	B.cereus#AFS003117	-	-	GCA_002558765	-	B. cereus s.s.
818	Bacillus_cereus	B.cereus#AFS002848	-	-	GCA_002558845	-	B. cereus s.s.
819	Bacillus_cereus	B.cereus#AFS002757	-	-	GCA_002558875	-	B. mycoides
820	Bacillus_cereus	B.cereus#AFS002548	-	-	GCA_002558885	-	B. mycoides
821	Bacillus_cereus	B.cereus#AFS002368	-	-	GCA_002558955	-	B. luti
822	Bacillus_cereus	B.cereus#AFS002224	-	-	GCA_002558975	-	B. mycoides
823	Bacillus_cereus	B.cereus#AFS002094	-	-	GCA_002558985	-	B. cereus s.s.
824	Bacillus_cereus	B.cereus#AFS001073	-	-	GCA_002559035	-	B. cereus s.s.
825	Bacillus_cereus	B.cereus#AFS000393	-	-	GCA_002559045	-	B. mycoides
826	Bacillus_cereus	B.cereus#AFS001977	-	-	GCA_002559055	-	B. cereus s.s.
827	Bacillus_cereus	B.cereus#AFS001538	-	-	GCA_002559065	-	B. cereus s.s.
828	Bacillus_cereus	B.cereus#AFS006340	-	-	GCA_002559115	-	B. cereus s.s.
829	Bacillus_cereus	B.cereus#AFS005998	-	-	GCA_002559125	-	B. cereus s.s. biovar Thuringiensis; B. Thuringiensis
830	Bacillus_cereus	B.cereus#AFS006334	-	-	GCA_002559135	-	B. cereus s.s.
831	Bacillus_cereus	B.cereus#AFS005977	-	-	GCA_002559195	-	B. mycoides
832	Bacillus_cereus	B.cereus#AFS004748	-	-	GCA_002559205	-	B. cereus s.s.
833	Bacillus_cereus	B.cereus#AFS005615	-	-	GCA_002559215	-	B. luti
834	Bacillus_cereus	B.cereus#AFS004701	-	-	GCA_002559225	-	B. cereus s.s.
835	Bacillus_cereus	B.cereus#AFS002530	-	-	GCA_002559275	-	B. cereus s.s.
836	Bacillus_cereus	B.cereus#AFS002102	-	-	GCA_002559355	-	B. cereus s.s.
837	Bacillus_cereus	B.cereus#AFS001900	-	-	GCA_002559365	-	B. cereus s.s. biovar Thuringiensis; B. Thuringiensis
838	Bacillus_cereus	B.cereus#AFS001542	-	-	GCA_002559425	-	B. cereus s.s.
839	Bacillus_cereus	B.cereus#AFS000937	-	-	GCA_002559435	-	B. cereus s.s.
840	Bacillus_cereus	B.cereus#AFS000724	-	-	GCA_002559495	-	B. cereus s.s.
841	Bacillus_cereus	B.cereus#AFS000524	-	-	GCA_002559505	-	B. cereus s.s.
842	Bacillus_cereus	B.cereus#AFS000175	-	-	GCA_002559545	-	B. cereus s.s.
843	Bacillus_cereus	B.cereus#AFS000144	-	-	GCA_002559565	-	B. cereus s.s.
844	Bacillus_cereus	B.cereus#AFS028514	-	-	GCA_002559595	-	B. cereus s.s.
845	Bacillus_cereus	B.cereus#AFS028516	-	-	GCA_002559645	-	B. cereus s.s.
846	Bacillus_cereus	B.cereus#AFS028441	-	-	GCA_002559665	-	B. UnknownSpecies15
847	Bacillus_cereus	B.cereus#AFS028424	-	-	GCA_002559685	-	B. cereus s.s.
848	Bacillus_cereus	B.cereus#AFS028351	-	-	GCA_002559715	-	B. cereus s.s.
849	Bacillus_cereus	B.cereus#AFS027898	-	-	GCA_002559735	-	B. cereus s.s.
850	Bacillus_cereus	B.cereus#AFS028292	-	-	GCA_002559765	-	B. cereus s.s.
851	Bacillus_cereus	B.cereus#AFS027869	-	-	GCA_002559805	-	B. mosaicus
852	Bacillus_cereus	B.cereus#AFS026918	-	-	GCA_002559865	-	B. mycoides
853	Bacillus_cereus	B.cereus#AFS026537	-	-	GCA_002559915	-	B. cereus s.s.
854	Bacillus_cereus	B.cereus#AFS026312	-	-	GCA_002559935	-	B. mosaicus
855	Bacillus_cereus	B.cereus#AFS026439	-	-	GCA_002559945	-	B. cereus s.s.
856	Bacillus_cereus	B.cereus#AFS025909	-	-	GCA_002559985	-	B. cereus s.s.
857	Bacillus_cereus	B.cereus#AFS025653	-	-	GCA_002560035	-	B. cereus s.s.
858	Bacillus_cereus	B.cereus#AFS025490	-	-	GCA_002560075	-	B. cereus s.s.
859	Bacillus_cereus	B.cereus#AFS025485	-	-	GCA_002560095	-	B. cereus s.s.
860	Bacillus_cereus	B.cereus#AFS025457	-	-	GCA_002560105	-	B. cereus s.s.
861	Bacillus_cereus	B.cereus#AFS025349	-	-	GCA_002560115	-	B. cereus s.s.
862	Bacillus_cereus	B.cereus#AFS025165	-	-	GCA_002560145	-	B. mosaicus
863	Bacillus_cereus	B.cereus#AFS025120	-	-	GCA_002560175	-	B. cereus s.s.
864	Bacillus_cereus	B.cereus#AFS024973	-	-	GCA_002560215	-	B. cereus s.s.
865	Bacillus_cereus	B.cereus#AFS024847	-	-	GCA_002560225	-	B. cereus s.s.
866	Bacillus_cereus	B.cereus#AFS024693	-	-	GCA_002560255	-	B. cereus s.s.
867	Bacillus_cereus	B.cereus#AFS024629	-	-	GCA_002560265	-	B. cereus s.s.
868	Bacillus_cereus	B.cereus#AFS024540	-	-	GCA_002560295	-	B. cereus s.s.
869	Bacillus_cereus	B.cereus#AFS024404	-	-	GCA_002560325	-	B. mosaicus
870	Bacillus_cereus	B.cereus#AFS024089	-	-	GCA_002560375	-	B. paramycoides
871	Bacillus_cereus	B.cereus#AFS023898	-	-	GCA_002560385	-	B. cereus s.s.
872	Bacillus_cereus	B.cereus#AFS023730	-	-	GCA_002560395	-	B. cereus s.s.
873	Bacillus_cereus	B.cereus#AFS023720	-	-	GCA_002560415	-	B. cereus s.s. biovar Thuringiensis; B. Thuringiensis
874	Bacillus_cereus	B.cereus#AFS023479	-	-	GCA_002560475	-	B. mosaicus
875	Bacillus_cereus	B.cereus#AFS023425	-	-	GCA_002560525	-	B. cereus s.s.
876	Bacillus_cereus	B.cereus#AFS022681	-	-	GCA_002560615	-	B. mosaicus biovar Thuringiensis; B. Thuringiensis
877	Bacillus_cereus	B.cereus#AFS022438	-	-	GCA_002560715	-	B. cereus s.s.
878	Bacillus_cereus	B.cereus#AFS022412	-	-	GCA_002560735	-	B. mosaicus
879	Bacillus_cereus	B.cereus#AFS022362	-	-	GCA_002560775	-	B. mycoides
880	Bacillus_cereus	B.cereus#AFS022238	-	-	GCA_002560795	-	B. mycoides
881	Bacillus_cereus	B.cereus#AFS019247	-	-	GCA_002560915	-	B. cereus s.s.
882	Bacillus_cereus	B.cereus#AFS018601	-	-	GCA_002560945	-	B. mycoides
883	Bacillus_cereus	B.cereus#AFS018489	-	-	GCA_002560955	-	B. cereus s.s.
884	Bacillus_cereus	B.cereus#AFS018281	-	-	GCA_002561035	-	B. cereus s.s.
885	Bacillus_cereus	B.cereus#AFS018041	-	-	GCA_002561095	-	B. cereus s.s.
886	Bacillus_cereus	B.cereus#AFS017947	-	-	GCA_002561115	-	B. cereus s.s.
887	Bacillus_cereus	B.cereus#AFS017700	-	-	GCA_002561135	-	B. cereus s.s.
888	Bacillus_cereus	B.cereus#AFS017211	-	-	GCA_002561205	-	B. cereus s.s.
889	Bacillus_cereus	B.cereus#AFS017202	-	-	GCA_002561235	-	B. mycoides
890	Bacillus_cereus	B.cereus#AFS017068	-	-	GCA_002561255	-	B. cereus s.s.
891	Bacillus_cereus	B.cereus#AFS016962	-	-	GCA_002561265	-	B. mycoides biovar Thuringiensis; B. Thuringiensis
892	Bacillus_cereus	B.cereus#AFS016912	-	-	GCA_002561295	-	B. UnknownSpecies13
893	Bacillus_cereus	B.cereus#AFS016599	-	-	GCA_002561355	-	B. cereus s.s. biovar Thuringiensis; B. Thuringiensis
894	Bacillus_cereus	B.cereus#AFS016365	-	-	GCA_002561385	-	B. cereus s.s.
895	Bacillus_cereus	B.cereus#AFS014847	-	-	GCA_002561535	-	B. cereus s.s.
896	Bacillus_cereus	B.cereus#AFS014678	-	-	GCA_002561565	-	B. mosaicus
897	Bacillus_cereus	B.cereus#AFS014679	-	-	GCA_002561575	-	B. cereus s.s.
898	Bacillus_cereus	B.cereus#AFS014136	-	-	GCA_002561635	-	B. cereus s.s.
899	Bacillus_cereus	B.cereus#AFS011531	-	-	GCA_002561655	-	B. cereus s.s.
900	Bacillus_cereus	B.cereus#AFS011058	-	-	GCA_002561715	-	B. cereus s.s. biovar Thuringiensis; B. Thuringiensis
901	Bacillus_cereus	B.cereus#AFS011006	-	-	GCA_002561725	-	B. cereus s.s.
902	Bacillus_cereus	B.cereus#AFS019647	-	-	GCA_002561745	-	B. cereus s.s.
903	Bacillus_cereus	B.cereus#AFS018668	-	-	GCA_002561805	-	B. cereus s.s.
904	Bacillus_cereus	B.cereus#AFS017032	-	-	GCA_002561885	-	B. cereus s.s.
905	Bacillus_cereus	B.cereus#AFS016726	-	-	GCA_002561915	-	B. mycoides
906	Bacillus_cereus	B.cereus#AFS015939	-	-	GCA_002561925	-	B. cereus s.s. biovar Thuringiensis; B. Thuringiensis
907	Bacillus_cereus	B.cereus#AFS015717	-	-	GCA_002561945	-	B. cereus s.s.
908	Bacillus_cereus	B.cereus#AFS015304	-	-	GCA_002561965	-	B. cereus s.s.
909	Bacillus_cereus	B.cereus#AFS015120	-	-	GCA_002561985	-	B. mosaicus
910	Bacillus_cereus	B.cereus#AFS014598	-	-	GCA_002562015	-	B. cereus s.s.
911	Bacillus_cereus	B.cereus#AFS011202	-	-	GCA_002562085	-	B. cereus s.s. biovar Thuringiensis; B. Thuringiensis
912	Bacillus_cereus	B.cereus#AFS010695	-	-	GCA_002562115	-	B. UnknownSpecies14
913	Bacillus_cereus	B.cereus#AFS010831	-	-	GCA_002562125	-	B. cereus s.s.
914	Bacillus_cereus	B.cereus#AFS010456	-	-	GCA_002562145	-	B. mycoides
915	Bacillus_cereus	B.cereus#AFS010272	-	-	GCA_002562165	-	B. cereus s.s.
916	Bacillus_cereus	B.cereus#AFS009840	-	-	GCA_002562215	-	B. cereus s.s.
917	Bacillus_cereus	B.cereus#AFS009781	-	-	GCA_002562255	-	B. mosaicus
918	Bacillus_cereus	B.cereus#AFS009778	-	-	GCA_002562265	-	B. cereus s.s.
919	Bacillus_cereus	B.cereus#AFS009734	-	-	GCA_002562285	-	B. cereus s.s.
920	Bacillus_cereus	B.cereus#AFS009443	-	-	GCA_002562335	-	B. cereus s.s.
921	Bacillus_cereus	B.cereus#AFS009411	-	-	GCA_002562345	-	B. cereus s.s.
922	Bacillus_cereus	B.cereus#AFS009278	-	-	GCA_002562355	-	B. mosaicus
923	Bacillus_cereus	B.cereus#AFS009283	-	-	GCA_002562365	-	B. cereus s.s.
924	Bacillus_cereus	B.cereus#AFS009162	-	-	GCA_002562445	-	B. mycoides
925	Bacillus_cereus	B.cereus#AFS009143	-	-	GCA_002562465	-	B. mycoides
926	Bacillus_cereus	B.cereus#AFS009093	-	-	GCA_002562495	-	B. cereus s.s.
927	Bacillus_cereus	B.cereus#AFS009035	-	-	GCA_002562505	-	B. cereus s.s. biovar Thuringiensis; B. Thuringiensis
928	Bacillus_cereus	B.cereus#AFS008436	-	-	GCA_002562555	-	B. cereus s.s.
929	Bacillus_cereus	B.cereus#AFS008413	-	-	GCA_002562575	-	B. cereus s.s.
930	Bacillus_cereus	B.cereus#AFS008423	-	-	GCA_002562585	-	B. cereus s.s.
931	Bacillus_cereus	B.cereus#AFS008265	-	-	GCA_002562595	-	B. cereus s.s.
932	Bacillus_cereus	B.cereus#AFS008260	-	-	GCA_002562625	-	B. mosaicus
933	Bacillus_cereus	B.cereus#AFS007907	-	-	GCA_002562645	-	B. mycoides
934	Bacillus_cereus	B.cereus#AFS007868	-	-	GCA_002562695	-	B. cereus s.s.
935	Bacillus_cereus	B.cereus#AFS007793	-	-	GCA_002562715	-	B. cereus s.s.
936	Bacillus_cereus	B.cereus#AFS007743	-	-	GCA_002562725	-	B. cereus s.s.
937	Bacillus_cereus	B.cereus#AFS007693	-	-	GCA_002562735	-	B. cereus s.s.
938	Bacillus_cereus	B.cereus#AFS007599	-	-	GCA_002562775	-	B. UnknownSpecies14
939	Bacillus_cereus	B.cereus#AFS007502	-	-	GCA_002562795	-	B. mycoides biovar Thuringiensis; B. Thuringiensis
940	Bacillus_cereus	B.cereus#AFS029513	-	-	GCA_002562925	-	B. cereus s.s.
941	Bacillus_cereus	B.cereus#AFS029029	-	-	GCA_002562955	-	B. cereus s.s.
942	Bacillus_cereus	B.cereus#AFS029052	-	-	GCA_002562985	-	B. cereus s.s. biovar Thuringiensis; B. Thuringiensis
943	Bacillus_cereus	B.cereus#AFS028664	-	-	GCA_002563005	-	B. mosaicus
944	Bacillus_cereus	B.cereus#AFS022169	-	-	GCA_002563025	-	B. cereus s.s. biovar Thuringiensis; B. Thuringiensis
945	Bacillus_cereus	B.cereus#AFS021466	-	-	GCA_002563075	-	B. cereus s.s.
946	Bacillus_cereus	B.cereus#AFS021040	-	-	GCA_002563095	-	B. mosaicus
947	Bacillus_cereus	B.cereus#AFS020704	-	-	GCA_002563125	-	B. cereus s.s.
948	Bacillus_cereus	B.cereus#AFS020540	-	-	GCA_002563195	-	B. mycoides
949	Bacillus_cereus	B.cereus#AFS020204	-	-	GCA_002563225	-	B. cereus s.s.
950	Bacillus_cereus	B.cereus#AFS020233	-	-	GCA_002563235	-	B. cereus s.s.
951	Bacillus_cereus	B.cereus#AFS088431	-	-	GCA_002564345	-	B. mycoides
952	Bacillus_cereus	B.cereus#AFS088317	-	-	GCA_002564355	-	B. cereus s.s.
953	Bacillus_cereus	B.cereus#AFS087824	-	-	GCA_002564375	-	B. cereus s.s.
954	Bacillus_cereus	B.cereus#AFS088199	-	-	GCA_002564415	-	B. mycoides
955	Bacillus_cereus	B.cereus#AFS088052	-	-	GCA_002564425	-	B. cereus s.s.
956	Bacillus_cereus	B.cereus#AFS087218	-	-	GCA_002564555	-	B. UnknownSpecies14
957	Bacillus_cereus	B.cereus#AFS087654	-	-	GCA_002564585	-	B. cereus s.s.
958	Bacillus_cereus	B.cereus#AFS086407	-	-	GCA_002564605	-	B. cereus s.s.
959	Bacillus_cereus	B.cereus#AFS085871	-	-	GCA_002564625	-	B. cereus s.s.
960	Bacillus_cereus	B.cereus#AFS084444	-	-	GCA_002564655	-	B. mycoides
961	Bacillus_cereus	B.cereus#AFS084412	-	-	GCA_002564675	-	B. mycoides
962	Bacillus_cereus	B.cereus#AFS084075	-	-	GCA_002564695	-	B. cereus s.s.
963	Bacillus_cereus	B.cereus#AFS082524	-	-	GCA_002564745	-	B. cereus s.s.
964	Bacillus_cereus	B.cereus#AFS082261	-	-	GCA_002564775	-	B. cereus s.s.
965	Bacillus_cereus	B.cereus#AFS081512	-	-	GCA_002564805	-	B. cereus s.s.
966	Bacillus_cereus	B.cereus#AFS081508	-	-	GCA_002564815	-	B. mycoides
967	Bacillus_cereus	B.cereus#AFS081153	-	-	GCA_002564835	-	B. cereus s.s.
968	Bacillus_cereus	B.cereus#AFS080756	-	-	GCA_002564865	-	B. cereus s.s.
969	Bacillus_cereus	B.cereus#AFS079942	-	-	GCA_002564885	-	B. cereus s.s.
970	Bacillus_cereus	B.cereus#AFS079395	-	-	GCA_002564915	-	B. mycoides
971	Bacillus_cereus	B.cereus#AFS079194	-	-	GCA_002564945	-	B. paramycoides
972	Bacillus_cereus	B.cereus#AFS079281	-	-	GCA_002564965	-	B. mycoides
973	Bacillus_cereus	B.cereus#AFS078211	-	-	GCA_002565005	-	B. cereus s.s.
974	Bacillus_cereus	B.cereus#AFS077972	-	-	GCA_002565025	-	B. cereus s.s.
975	Bacillus_cereus	B.cereus#AFS077649	-	-	GCA_002565035	-	B. mosaicus
976	Bacillus_cereus	B.cereus#AFS076904	-	-	GCA_002565055	-	B. mosaicus biovar Thuringiensis; B. Thuringiensis
977	Bacillus_cereus	B.cereus#AFS076729	-	-	GCA_002565115	-	B. cereus s.s.
978	Bacillus_cereus	B.cereus#AFS075467	-	-	GCA_002565175	-	B. cereus s.s.
979	Bacillus_cereus	B.cereus#AFS087793	-	-	GCA_002565225	-	B. cereus s.s.
980	Bacillus_cereus	B.cereus#AFS086766	-	-	GCA_002565235	-	B. mosaicus
981	Bacillus_cereus	B.cereus#AFS086321	-	-	GCA_002565245	-	B. cereus s.s.
982	Bacillus_cereus	B.cereus#AFS085674	-	-	GCA_002565305	-	B. cereus s.s.
983	Bacillus_cereus	B.cereus#AFS085606	-	-	GCA_002565315	-	B. cereus s.s.
984	Bacillus_cereus	B.cereus#AFS085075	-	-	GCA_002565345	-	B. mycoides
985	Bacillus_cereus	B.cereus#AFS084744	-	-	GCA_002565405	-	B. cereus s.s.
986	Bacillus_cereus	B.cereus#AFS083341	-	-	GCA_002565425	-	B. mycoides biovar Thuringiensis; B. Thuringiensis
987	Bacillus_cereus	B.cereus#AFS083043	-	-	GCA_002565455	-	B. UnknownSpecies13
988	Bacillus_cereus	B.cereus#AFS082943	-	-	GCA_002565465	-	B. cereus s.s.
989	Bacillus_cereus	B.cereus#AFS082683	-	-	GCA_002565505	-	B. cereus s.s.
990	Bacillus_cereus	B.cereus#AFS082409	-	-	GCA_002565525	-	B. cereus s.s.
991	Bacillus_cereus	B.cereus#AFS081469	-	-	GCA_002565565	-	B. cereus s.s.
992	Bacillus_cereus	B.cereus#AFS081367	-	-	GCA_002565575	-	B. cereus s.s.
993	Bacillus_cereus	B.cereus#AFS080704	-	-	GCA_002565605	-	B. mosaicus
994	Bacillus_cereus	B.cereus#AFS080604	-	-	GCA_002565615	-	B. cereus s.s.
995	Bacillus_cereus	B.cereus#AFS080536	-	-	GCA_002565645	-	B. cereus s.s.
996	Bacillus_cereus	B.cereus#AFS080281	-	-	GCA_002565655	-	B. cereus s.s.
997	Bacillus_cereus	B.cereus#AFS080002	-	-	GCA_002565685	-	B. cereus s.s.
998	Bacillus_cereus	B.cereus#AFS079368	-	-	GCA_002565695	-	B. mycoides biovar Thuringiensis; B. Thuringiensis
999	Bacillus_cereus	B.cereus#AFS079345	-	-	GCA_002565725	-	B. mosaicus
1000	Bacillus_cereus	B.cereus#AFS079244	-	-	GCA_002565735	-	B. cereus s.s.
1001	Bacillus_cereus	B.cereus#AFS077647	-	-	GCA_002565765	-	B. mosaicus
1002	Bacillus_cereus	B.cereus#AFS077416	-	-	GCA_002565775	-	B. UnknownSpecies13
1003	Bacillus_cereus	B.cereus#AFS077084	-	-	GCA_002565795	-	B. cereus s.s.
1004	Bacillus_cereus	B.cereus#AFS076905	-	-	GCA_002565815	-	B. UnknownSpecies14
1005	Bacillus_cereus	B.cereus#AFS076596	-	-	GCA_002565865	-	B. cereus s.s.
1006	Bacillus_cereus	B.cereus#AFS076401	-	-	GCA_002565885	-	B. cereus s.s.
1007	Bacillus_cereus	B.cereus#AFS076352	-	-	GCA_002565895	-	B. mycoides
1008	Bacillus_cereus	B.cereus#AFS086947	-	-	GCA_002565955	-	B. mycoides
1009	Bacillus_cereus	B.cereus#AFS086955	-	-	GCA_002565965	-	B. mycoides
1010	Bacillus_cereus	B.cereus#AFS086892	-	-	GCA_002566005	-	B. cereus s.s.
1011	Bacillus_cereus	B.cereus#AFS086528	-	-	GCA_002566045	-	B. cereus s.s.
1012	Bacillus_cereus	B.cereus#AFS085854	-	-	GCA_002566105	-	B. mycoides
1013	Bacillus_cereus	B.cereus#AFS085794	-	-	GCA_002566115	-	B. UnknownSpecies16 biovar Thuringiensis; B. Thuringiensis
1014	Bacillus_cereus	B.cereus#AFS084355	-	-	GCA_002566185	-	B. cereus s.s.
1015	Bacillus_cereus	B.cereus#AFS084233	-	-	GCA_002566205	-	B. cereus s.s.
1016	Bacillus_cereus	B.cereus#AFS083741	-	-	GCA_002566215	-	B. cereus s.s. biovar Thuringiensis; B. Thuringiensis
1017	Bacillus_cereus	B.cereus#AFS083123	-	-	GCA_002566225	-	B. cereus s.s.
1018	Bacillus_cereus	B.cereus#AFS083030	-	-	GCA_002566255	-	B. mosaicus
1019	Bacillus_cereus	B.cereus#AFS081482	-	-	GCA_002566365	-	B. cereus s.s.
1020	Bacillus_cereus	B.cereus#AFS080164	-	-	GCA_002566455	-	B. cereus s.s.
1021	Bacillus_cereus	B.cereus#AFS079629	-	-	GCA_002566525	-	B. mosaicus
1022	Bacillus_cereus	B.cereus#AFS079389	-	-	GCA_002566535	-	B. mosaicus
1023	Bacillus_cereus	B.cereus#AFS077312	-	-	GCA_002566595	-	B. mosaicus
1024	Bacillus_cereus	B.cereus#AFS077000	-	-	GCA_002566605	-	B. cereus s.s. biovar Thuringiensis; B. Thuringiensis
1025	Bacillus_cereus	B.cereus#AFS076104	-	-	GCA_002566665	-	B. cereus s.s.
1026	Bacillus_cereus	B.cereus#AFS075781	-	-	GCA_002566675	-	B. cereus s.s.
1027	Bacillus_cereus	B.cereus#AFS075030	-	-	GCA_002566705	-	B. cereus s.s.
1028	Bacillus_cereus	B.cereus#AFS075012	-	-	GCA_002566725	-	B. cereus s.s.
1029	Bacillus_cereus	B.cereus#AFS074868	-	-	GCA_002566755	-	B. cereus s.s.
1030	Bacillus_cereus	B.cereus#AFS074793	-	-	GCA_002566775	-	B. cereus s.s.
1031	Bacillus_cereus	B.cereus#AFS074724	-	-	GCA_002566795	-	B. cereus s.s.
1032	Bacillus_cereus	B.cereus#AFS074533	-	-	GCA_002566825	-	B. mosaicus
1033	Bacillus_cereus	B.cereus#AFS074395	-	-	GCA_002566845	-	B. UnknownSpecies13
1034	Bacillus_cereus	B.cereus#AFS074515	-	-	GCA_002566855	-	B. cereus s.s.
1035	Bacillus_cereus	B.cereus#AFS074370	-	-	GCA_002566885	-	B. cereus s.s.
1036	Bacillus_cereus	B.cereus#AFS073833	-	-	GCA_002566895	-	B. cereus s.s.
1037	Bacillus_cereus	B.cereus#AFS073631	-	-	GCA_002566925	-	B. cereus s.s.
1038	Bacillus_cereus	B.cereus#AFS073305	-	-	GCA_002567015	-	B. cereus s.s.
1039	Bacillus_cereus	B.cereus#AFS072350	-	-	GCA_002567065	-	B. cereus s.s.
1040	Bacillus_cereus	B.cereus#AFS072260	-	-	GCA_002567125	-	B. mycoides biovar Thuringiensis; B. Thuringiensis
1041	Bacillus_cereus	B.cereus#AFS072183	-	-	GCA_002567135	-	B. mosaicus
1042	Bacillus_cereus	B.cereus#AFS072104	-	-	GCA_002567145	-	B. cereus s.s.
1043	Bacillus_cereus	B.cereus#AFS072097	-	-	GCA_002567185	-	B. luti
1044	Bacillus_cereus	B.cereus#AFS071894	-	-	GCA_002567215	-	B. mycoides
1045	Bacillus_cereus	B.cereus#AFS071863	-	-	GCA_002567225	-	B. cereus s.s.
1046	Bacillus_cereus	B.cereus#AFS071554	-	-	GCA_002567275	-	B. mosaicus
1047	Bacillus_cereus	B.cereus#AFS071440	-	-	GCA_002567325	-	B. cereus s.s.
1048	Bacillus_cereus	B.cereus#AFS071406	-	-	GCA_002567335	-	B. mycoides
1049	Bacillus_cereus	B.cereus#AFS071251	-	-	GCA_002567355	-	B. cereus s.s.
1050	Bacillus_cereus	B.cereus#AFS071107	-	-	GCA_002567375	-	B. cereus s.s.
1051	Bacillus_cereus	B.cereus#AFS071044	-	-	GCA_002567405	-	B. cereus s.s.
1052	Bacillus_cereus	B.cereus#AFS070964	-	-	GCA_002567415	-	B. cereus s.s.
1053	Bacillus_cereus	B.cereus#AFS070947	-	-	GCA_002567445	-	B. cereus s.s.
1054	Bacillus_cereus	B.cereus#AFS070891	-	-	GCA_002567465	-	B. cereus s.s.
1055	Bacillus_cereus	B.cereus#AFS070889	-	-	GCA_002567475	-	B. cereus s.s.
1056	Bacillus_cereus	B.cereus#AFS070861	-	-	GCA_002567495	-	B. cereus s.s.
1057	Bacillus_cereus	B.cereus#AFS070860	-	-	GCA_002567525	-	B. cereus s.s.
1058	Bacillus_cereus	B.cereus#AFS070662	-	-	GCA_002567535	-	B. cereus s.s.
1059	Bacillus_cereus	B.cereus#AFS070416	-	-	GCA_002567555	-	B. cereus s.s.
1060	Bacillus_cereus	B.cereus#AFS070292	-	-	GCA_002567595	-	B. mycoides
1061	Bacillus_cereus	B.cereus#AFS069947	-	-	GCA_002567605	-	B. cereus s.s.
1062	Bacillus_cereus	B.cereus#AFS069564	-	-	GCA_002567665	-	B. mosaicus
1063	Bacillus_cereus	B.cereus#AFS068876	-	-	GCA_002567675	-	B. cereus s.s.
1064	Bacillus_cereus	B.cereus#AFS068756	-	-	GCA_002567705	-	B. cereus s.s.
1065	Bacillus_cereus	B.cereus#AFS068806	-	-	GCA_002567725	-	B. cereus s.s.
1066	Bacillus_cereus	B.cereus#AFS068456	-	-	GCA_002567745	-	B. mosaicus
1067	Bacillus_cereus	B.cereus#AFS068308	-	-	GCA_002567785	-	B. UnknownSpecies13
1068	Bacillus_cereus	B.cereus#AFS068289	-	-	GCA_002567795	-	B. cereus s.s.
1069	Bacillus_cereus	B.cereus#AFS067996	-	-	GCA_002567815	-	B. cereus s.s.
1070	Bacillus_cereus	B.cereus#AFS067617	-	-	GCA_002567835	-	B. cereus s.s.
1071	Bacillus_cereus	B.cereus#AFS066501	-	-	GCA_002567915	-	B. cereus s.s.
1072	Bacillus_cereus	B.cereus#AFS066354	-	-	GCA_002567985	-	B. cereus s.s.
1073	Bacillus_cereus	B.cereus#AFS065770	-	-	GCA_002568015	-	B. cereus s.s.
1074	Bacillus_cereus	B.cereus#AFS065445	-	-	GCA_002568095	-	B. cereus s.s.
1075	Bacillus_cereus	B.cereus#AFS064516	-	-	GCA_002568125	-	B. cereus s.s.
1076	Bacillus_cereus	B.cereus#AFS064200	-	-	GCA_002568135	-	B. cereus s.s.
1077	Bacillus_cereus	B.cereus#AFS067935	-	-	GCA_002568145	-	B. cereus s.s.
1078	Bacillus_cereus	B.cereus#AFS066968	-	-	GCA_002568205	-	B. mycoides
1079	Bacillus_cereus	B.cereus#AFS065853	-	-	GCA_002568235	-	B. mosaicus
1080	Bacillus_cereus	B.cereus#AFS065816	-	-	GCA_002568265	-	B. cereus s.s.
1081	Bacillus_cereus	B.cereus#AFS064975	-	-	GCA_002568295	-	B. cereus s.s.
1082	Bacillus_cereus	B.cereus#AFS063866	-	-	GCA_002568365	-	B. cereus s.s.
1083	Bacillus_cereus	B.cereus#AFS063645	-	-	GCA_002568375	-	B. cereus s.s.
1084	Bacillus_cereus	B.cereus#AFS067803	-	-	GCA_002568425	-	B. mosaicus
1085	Bacillus_cereus	B.cereus#AFS067315	-	-	GCA_002568445	-	B. cereus s.s.
1086	Bacillus_cereus	B.cereus#AFS067297	-	-	GCA_002568455	-	B. cereus s.s.
1087	Bacillus_cereus	B.cereus#AFS067272	-	-	GCA_002568465	-	B. UnknownSpecies13
1088	Bacillus_cereus	B.cereus#AFS067103	-	-	GCA_002568505	-	B. mosaicus
1089	Bacillus_cereus	B.cereus#AFS065496	-	-	GCA_002568565	-	B. cereus s.s.
1090	Bacillus_cereus	B.cereus#AFS085114	-	-	GCA_002569335	-	B. cereus s.s. biovar Thuringiensis; B. Thuringiensis
1091	Bacillus_cereus	B.cereus#AFS063234	-	-	GCA_002570415	-	B. cereus s.s.
1092	Bacillus_cereus	B.cereus#AFS062641	-	-	GCA_002570425	-	B. cereus s.s.
1093	Bacillus_cereus	B.cereus#AFS061996	-	-	GCA_002570465	-	B. mosaicus
1094	Bacillus_cereus	B.cereus#AFS061806	-	-	GCA_002570485	-	B. mycoides
1095	Bacillus_cereus	B.cereus#AFS061148	-	-	GCA_002570545	-	B. cereus s.s.
1096	Bacillus_cereus	B.cereus#AFS060105	-	-	GCA_002570565	-	B. cereus s.s.
1097	Bacillus_cereus	B.cereus#AFS058833	-	-	GCA_002570665	-	B. cereus s.s.
1098	Bacillus_cereus	B.cereus#AFS063157	-	-	GCA_002570745	-	B. cereus s.s.
1099	Bacillus_cereus	B.cereus#AFS061928	-	-	GCA_002570795	-	B. cereus s.s.
1100	Bacillus_cereus	B.cereus#AFS061448	-	-	GCA_002570845	-	B. cereus s.s.
1101	Bacillus_cereus	B.cereus#AFS060152	-	-	GCA_002570875	-	B. mycoides biovar Thuringiensis; B. Thuringiensis
1102	Bacillus_cereus	B.cereus#AFS059960	-	-	GCA_002570945	-	B. cereus s.s. biovar Thuringiensis; B. Thuringiensis
1103	Bacillus_cereus	B.cereus#AFS059886	-	-	GCA_002570965	-	B. mosaicus
1104	Bacillus_cereus	B.cereus#AFS059650	-	-	GCA_002570985	-	B. cereus s.s.
1105	Bacillus_cereus	B.cereus#AFS059087	-	-	GCA_002571035	-	B. mycoides
1106	Bacillus_cereus	B.cereus#AFS058404	-	-	GCA_002571085	-	B. luti
1107	Bacillus_cereus	B.cereus#AFS060621	-	-	GCA_002571165	-	B. cereus s.s.
1108	Bacillus_cereus	B.cereus#AFS060282	-	-	GCA_002571185	-	B. cereus s.s.
1109	Bacillus_cereus	B.cereus#AFS060154	-	-	GCA_002571195	-	B. mosaicus
1110	Bacillus_cereus	B.cereus#AFS059198	-	-	GCA_002571255	-	B. cereus s.s.
1111	Bacillus_cereus	B.cereus#AFS062062	-	-	GCA_002571855	-	B. cereus s.s.
1112	Bacillus_cereus	B.cereus#AFS057690	-	-	GCA_002574175	-	B. cereus s.s.
1113	Bacillus_cereus	B.cereus#AFS057502	-	-	GCA_002574205	-	B. cereus s.s.
1114	Bacillus_cereus	B.cereus#AFS057148	-	-	GCA_002574255	-	B. mosaicus
1115	Bacillus_cereus	B.cereus#AFS057097	-	-	GCA_002574285	-	B. cereus s.s.
1116	Bacillus_cereus	B.cereus#AFS056613	-	-	GCA_002574345	-	B. mycoides biovar Thuringiensis; B. Thuringiensis
1117	Bacillus_cereus	B.cereus#AFS056399	-	-	GCA_002574395	-	B. cereus s.s.
1118	Bacillus_cereus	B.cereus#AFS056582	-	-	GCA_002574405	-	B. mycoides biovar Thuringiensis; B. Thuringiensis
1119	Bacillus_cereus	B.cereus#AFS056025	-	-	GCA_002574415	-	B. cereus s.s.
1120	Bacillus_cereus	B.cereus#AFS055486	-	-	GCA_002574515	-	B. cereus s.s.
1121	Bacillus_cereus	B.cereus#AFS054178	-	-	GCA_002574615	-	B. cereus s.s.
1122	Bacillus_cereus	B.cereus#AFS054163	-	-	GCA_002574635	-	B. cereus s.s.
1123	Bacillus_cereus	B.cereus#AFS057596	-	-	GCA_002574715	-	B. cereus s.s.
1124	Bacillus_cereus	B.cereus#AFS056099	-	-	GCA_002574855	-	B. cereus s.s.
1125	Bacillus_cereus	B.cereus#AFS055648	-	-	GCA_002574875	-	B. cereus s.s.
1126	Bacillus_cereus	B.cereus#AFS055677	-	-	GCA_002574885	-	B. mycoides
1127	Bacillus_cereus	B.cereus#AFS055402	-	-	GCA_002574955	-	B. mycoides
1128	Bacillus_cereus	B.cereus#AFS054833	-	-	GCA_002574975	-	B. cereus s.s.
1129	Bacillus_cereus	B.cereus#AFS054043	-	-	GCA_002575055	-	B. mycoides
1130	Bacillus_cereus	B.cereus#AFS053592	-	-	GCA_002575085	-	B. paramycoides
1131	Bacillus_cereus	B.cereus#AFS053406	-	-	GCA_002575135	-	B. cereus s.s. biovar Thuringiensis; B. Thuringiensis
1132	Bacillus_cereus	B.cereus#AFS053336	-	-	GCA_002575155	-	B. cereus s.s.
1133	Bacillus_cereus	B.cereus#AFS053259	-	-	GCA_002575175	-	B. cereus s.s.
1134	Bacillus_cereus	B.cereus#AFS053130	-	-	GCA_002575205	-	B. mycoides biovar Thuringiensis; B. Thuringiensis
1135	Bacillus_cereus	B.cereus#AFS053027	-	-	GCA_002575215	-	B. cereus s.s.
1136	Bacillus_cereus	B.cereus#AFS053272	-	-	GCA_002575245	-	B. mycoides biovar Thuringiensis; B. Thuringiensis
1137	Bacillus_cereus	B.cereus#AFS052902	-	-	GCA_002575275	-	B. cereus s.s.
1138	Bacillus_cereus	B.cereus#AFS052525	-	-	GCA_002575355	-	B. cereus s.s.
1139	Bacillus_cereus	B.cereus#AFS052400	-	-	GCA_002575405	-	B. cereus s.s.
1140	Bacillus_cereus	B.cereus#AFS052321	-	-	GCA_002575435	-	B. mycoides
1141	Bacillus_cereus	B.cereus#AFS051634	-	-	GCA_002575495	-	B. cereus s.s.
1142	Bacillus_cereus	B.cereus#AFS051540	-	-	GCA_002575505	-	B. cereus s.s.
1143	Bacillus_cereus	B.cereus#AFS051626	-	-	GCA_002575515	-	B. cereus s.s.
1144	Bacillus_cereus	B.cereus#AFS050681	-	-	GCA_002575555	-	B. mycoides
1145	Bacillus_cereus	B.cereus#AFS050720	-	-	GCA_002575565	-	B. cereus s.s.
1146	Bacillus_cereus	B.cereus#AFS051030	-	-	GCA_002575595	-	B. cereus s.s.
1147	Bacillus_cereus	B.cereus#AFS049840	-	-	GCA_002575635	-	B. cereus s.s.
1148	Bacillus_cereus	B.cereus#AFS049141	-	-	GCA_002575715	-	B. cereus s.s. biovar Thuringiensis; B. Thuringiensis
1149	Bacillus_cereus	B.cereus#AFS048989	-	-	GCA_002575765	-	B. cereus s.s.
1150	Bacillus_cereus	B.cereus#AFS048966	-	-	GCA_002575795	-	B. cereus s.s.
1151	Bacillus_cereus	B.cereus#AFS048756	-	-	GCA_002575815	-	B. cereus s.s.
1152	Bacillus_cereus	B.cereus#AFS048598	-	-	GCA_002575835	-	B. cereus s.s.
1153	Bacillus_cereus	B.cereus#AFS048418	-	-	GCA_002575855	-	B. mycoides
1154	Bacillus_cereus	B.cereus#AFS047280	-	-	GCA_002575935	-	B. cereus s.s. biovar Thuringiensis; B. Thuringiensis
1155	Bacillus_cereus	B.cereus#AFS047152	-	-	GCA_002575955	-	B. mycoides
1156	Bacillus_cereus	B.cereus#AFS047135	-	-	GCA_002575965	-	B. cereus s.s.
1157	Bacillus_cereus	B.cereus#AFS046747	-	-	GCA_002576005	-	B. cereus s.s.
1158	Bacillus_cereus	B.cereus#AFS046388	-	-	GCA_002576045	-	B. cereus s.s.
1159	Bacillus_cereus	B.cereus#AFS046104	-	-	GCA_002576065	-	B. mycoides
1160	Bacillus_cereus	B.cereus#AFS045869	-	-	GCA_002576095	-	B. cereus s.s.
1161	Bacillus_cereus	B.cereus#AFS045441	-	-	GCA_002576155	-	B. cereus s.s. biovar Thuringiensis; B. Thuringiensis
1162	Bacillus_cereus	B.cereus#AFS045348	-	-	GCA_002576165	-	B. cereus s.s.
1163	Bacillus_cereus	B.cereus#AFS045152	-	-	GCA_002576185	-	B. cereus s.s.
1164	Bacillus_cereus	B.cereus#AFS044880	-	-	GCA_002576225	-	B. cereus s.s.
1165	Bacillus_cereus	B.cereus#AFS044547	-	-	GCA_002576265	-	B. cereus s.s.
1166	Bacillus_cereus	B.cereus#AFS044532	-	-	GCA_002576275	-	B. cereus s.s.
1167	Bacillus_cereus	B.cereus#AFS043896	-	-	GCA_002576345	-	B. cereus s.s.
1168	Bacillus_cereus	B.cereus#AFS043837	-	-	GCA_002576365	-	B. cereus s.s.
1169	Bacillus_cereus	B.cereus#AFS043533	-	-	GCA_002576395	-	B. cereus s.s.
1170	Bacillus_cereus	B.cereus#AFS043413	-	-	GCA_002576445	-	B. cereus s.s.
1171	Bacillus_cereus	B.cereus#AFS043359	-	-	GCA_002576465	-	B. cereus s.s.
1172	Bacillus_cereus	B.cereus#AFS042904	-	-	GCA_002576535	-	B. mosaicus
1173	Bacillus_cereus	B.cereus#AFS050653	-	-	GCA_002576575	-	B. cereus s.s.
1174	Bacillus_cereus	B.cereus#AFS050027	-	-	GCA_002576595	-	B. mycoides
1175	Bacillus_cereus	B.cereus#AFS048213	-	-	GCA_002576695	-	B. cereus s.s.
1176	Bacillus_cereus	B.cereus#AFS048015	-	-	GCA_002576725	-	B. cereus s.s.
1177	Bacillus_cereus	B.cereus#AFS047977	-	-	GCA_002576745	-	B. mosaicus
1178	Bacillus_cereus	B.cereus#AFS046754	-	-	GCA_002576795	-	B. paramycoides
1179	Bacillus_cereus	B.cereus#AFS046340	-	-	GCA_002576825	-	B. cereus s.s. biovar Thuringiensis; B. Thuringiensis
1180	Bacillus_cereus	B.cereus#AFS046374	-	-	GCA_002576845	-	B. cereus s.s.
1181	Bacillus_cereus	B.cereus#AFS045887	-	-	GCA_002576865	-	B. cereus s.s.
1182	Bacillus_cereus	B.cereus#AFS044520	-	-	GCA_002576955	-	B. cereus s.s.
1183	Bacillus_cereus	B.cereus#AFS042863	-	-	GCA_002577085	-	B. cereus s.s.
1184	Bacillus_cereus	B.cereus#AFS042632	-	-	GCA_002577105	-	B. mycoides
1185	Bacillus_cereus	B.cereus#AFS042307	-	-	GCA_002577115	-	B. cereus s.s.
1186	Bacillus_cereus	B.cereus#AFS042343	-	-	GCA_002577125	-	B. mosaicus
1187	Bacillus_cereus	B.cereus#AFS042177	-	-	GCA_002577165	-	B. mosaicus
1188	Bacillus_cereus	B.cereus#AFS042006	-	-	GCA_002577175	-	B. cereus s.s. biovar Thuringiensis; B. Thuringiensis
1189	Bacillus_cereus	B.cereus#AFS041803	-	-	GCA_002577205	-	B. cereus s.s.
1190	Bacillus_cereus	B.cereus#AFS041711	-	-	GCA_002577245	-	B. cereus s.s.
1191	Bacillus_cereus	B.cereus#AFS041581	-	-	GCA_002577285	-	B. cereus s.s.
1192	Bacillus_cereus	B.cereus#AFS041497	-	-	GCA_002577335	-	B. cereus s.s.
1193	Bacillus_cereus	B.cereus#AFS041432	-	-	GCA_002577365	-	B. mycoides
1194	Bacillus_cereus	B.cereus#AFS041242	-	-	GCA_002577375	-	B. mosaicus
1195	Bacillus_cereus	B.cereus#AFS041003	-	-	GCA_002577405	-	B. luti
1196	Bacillus_cereus	B.cereus#AFS041041	-	-	GCA_002577415	-	B. cereus s.s.
1197	Bacillus_cereus	B.cereus#AFS040986	-	-	GCA_002577455	-	B. cereus s.s.
1198	Bacillus_cereus	B.cereus#AFS040984	-	-	GCA_002577465	-	B. cereus s.s.
1199	Bacillus_cereus	B.cereus#AFS040627	-	-	GCA_002577545	-	B. mosaicus
1200	Bacillus_cereus	B.cereus#AFS040108	-	-	GCA_002577665	-	B. mosaicus
1201	Bacillus_cereus	B.cereus#AFS040106	-	-	GCA_002577705	-	B. cereus s.s.
1202	Bacillus_cereus	B.cereus#AFS040105	-	-	GCA_002577745	-	B. luti
1203	Bacillus_cereus	B.cereus#AFS040054	-	-	GCA_002577755	-	B. cereus s.s. biovar Thuringiensis; B. Thuringiensis
1204	Bacillus_cereus	B.cereus#AFS039950	-	-	GCA_002577895	-	B. cereus s.s.
1205	Bacillus_cereus	B.cereus#AFS039926	-	-	GCA_002577915	-	B. mycoides
1206	Bacillus_cereus	B.cereus#AFS039342	-	-	GCA_002578045	-	B. UnknownSpecies16 biovar Thuringiensis; B. Thuringiensis
1207	Bacillus_cereus	B.cereus#AFS039692	-	-	GCA_002578195	-	B. cereus s.s. biovar Thuringiensis; B. Thuringiensis
1208	Bacillus_cereus	B.cereus#AFS039283	-	-	GCA_002578255	-	B. mycoides biovar Thuringiensis; B. Thuringiensis
1209	Bacillus_cereus	B.cereus#AFS038754	-	-	GCA_002578325	-	B. cereus s.s.
1210	Bacillus_cereus	B.cereus#AFS038126	-	-	GCA_002578335	-	B. cereus s.s.
1211	Bacillus_cereus	B.cereus#AFS038041	-	-	GCA_002578405	-	B. cereus s.s.
1212	Bacillus_cereus	B.cereus#AFS039717	-	-	GCA_002578425	-	B. mosaicus
1213	Bacillus_cereus	B.cereus#AFS039482	-	-	GCA_002578475	-	B. mycoides
1214	Bacillus_cereus	B.cereus#AFS038165	-	-	GCA_002578485	-	B. mosaicus
1215	Bacillus_cereus	B.cereus#AFS039661	-	-	GCA_002578545	-	B. cereus s.s. biovar Thuringiensis; B. Thuringiensis
1216	Bacillus_cereus	B.cereus#AFS039146	-	-	GCA_002578565	-	B. cereus s.s. biovar Thuringiensis; B. Thuringiensis
1217	Bacillus_cereus	B.cereus#AFS038688	-	-	GCA_002578635	-	B. cereus s.s. biovar Thuringiensis; B. Thuringiensis
1218	Bacillus_cereus	B.cereus#AFS057725	-	-	GCA_002579585	-	B. cereus s.s. biovar Thuringiensis; B. Thuringiensis
1219	Bacillus_cereus	B.cereus#AFS037926	-	-	GCA_002582385	-	B. cereus s.s. biovar Thuringiensis; B. Thuringiensis
1220	Bacillus_cereus	B.cereus#AFS037512	-	-	GCA_002582395	-	B. cereus s.s.
1221	Bacillus_cereus	B.cereus#AFS037284	-	-	GCA_002582445	-	B. mosaicus
1222	Bacillus_cereus	B.cereus#AFS036423	-	-	GCA_002582595	-	B. mycoides
1223	Bacillus_cereus	B.cereus#AFS036381	-	-	GCA_002582665	-	B. cereus s.s.
1224	Bacillus_cereus	B.cereus#AFS034785	-	-	GCA_002582745	-	B. mycoides
1225	Bacillus_cereus	B.cereus#AFS034468	-	-	GCA_002582825	-	B. mosaicus
1226	Bacillus_cereus	B.cereus#AFS034246	-	-	GCA_002582935	-	B. cereus s.s.
1227	Bacillus_cereus	B.cereus#AFS033388	-	-	GCA_002582955	-	B. mycoides
1228	Bacillus_cereus	B.cereus#AFS033400	-	-	GCA_002582965	-	B. cereus s.s.
1229	Bacillus_cereus	B.cereus#AFS032151	-	-	GCA_002583125	-	B. cereus s.s.
1230	Bacillus_cereus	B.cereus#AFS031287	-	-	GCA_002583275	-	B. mycoides
1231	Bacillus_cereus	B.cereus#AFS030229	-	-	GCA_002583305	-	B. cereus s.s.
1232	Bacillus_cereus	B.cereus#AFS030055	-	-	GCA_002583515	-	B. UnknownSpecies13
1233	Bacillus_cereus	B.cereus#AFS030046	-	-	GCA_002583535	-	B. cereus s.s.
1234	Bacillus_cereus	B.cereus#AFS029679	-	-	GCA_002583705	-	B. cereus s.s.
1235	Bacillus_cereus	B.cereus#AFS029677	-	-	GCA_002583755	-	B. luti
1236	Bacillus_cereus	B.cereus#AFS036159	-	-	GCA_002584035	-	B. cereus s.s.
1237	Bacillus_cereus	B.cereus#AFS036086	-	-	GCA_002584065	-	B. mosaicus
1238	Bacillus_cereus	B.cereus#AFS034791	-	-	GCA_002584075	-	B. mosaicus
1239	Bacillus_cereus	B.cereus#AFS034541	-	-	GCA_002584305	-	B. cereus s.s.
1240	Bacillus_cereus	B.cereus#AFS033276	-	-	GCA_002584345	-	B. cereus s.s.
1241	Bacillus_cereus	B.cereus#AFS033081	-	-	GCA_002584465	-	B. cereus s.s.
1242	Bacillus_cereus	B.cereus#AFS031783	-	-	GCA_002584535	-	B. UnknownSpecies17
1243	Bacillus_cereus	B.cereus#AFS031264	-	-	GCA_002584675	-	B. cereus s.s.
1244	Bacillus_cereus	B.cereus#AFS031232	-	-	GCA_002584695	-	B. mosaicus
1245	Bacillus_cereus	B.cereus#AFS030991	-	-	GCA_002584765	-	B. cereus s.s.
1246	Bacillus_cereus	B.cereus#AFS030742	-	-	GCA_002584775	-	B. cereus s.s.
1247	Bacillus_cereus	B.cereus#AFS030475	-	-	GCA_002584845	-	B. cereus s.s.
1248	Bacillus_cereus	B.cereus#AFS029617	-	-	GCA_002585005	-	B. cereus s.s.
1249	Bacillus_cereus	B.cereus#AFS037584	-	-	GCA_002585165	-	B. cereus s.s.
1250	Bacillus_cereus	B.cereus#AFS035954	-	-	GCA_002585385	-	B. cereus s.s.
1251	Bacillus_cereus	B.cereus#AFS035470	-	-	GCA_002585495	-	B. mosaicus
1252	Bacillus_cereus	B.cereus#AFS035044	-	-	GCA_002585595	-	B. cereus s.s.
1253	Bacillus_cereus	B.cereus#AFS033440	-	-	GCA_002585665	-	B. cereus s.s.
1254	Bacillus_cereus	B.cereus#AFS033741	-	-	GCA_002585695	-	B. cereus s.s.
1255	Bacillus_cereus	B.cereus#AFS032444	-	-	GCA_002585765	-	B. cereus s.s.
1256	Bacillus_cereus	B.cereus#AFS032567	-	-	GCA_002585785	-	B. cereus s.s.
1257	Bacillus_cereus	B.cereus#AFS031451	-	-	GCA_002585905	-	B. mycoides
1258	Bacillus_cereus	B.cereus#AFS031003	-	-	GCA_002585955	-	B. cereus s.s.
1259	Bacillus_cereus	B.cereus#AFS030860	-	-	GCA_002586115	-	B. cereus s.s.
1260	Bacillus_cereus	B.cereus#AFS030663	-	-	GCA_002586215	-	B. cereus s.s.
1261	Bacillus_cereus	B.cereus#AFS030086	-	-	GCA_002586265	-	B. mycoides biovar Thuringiensis; B. Thuringiensis
1262	Bacillus_cereus	B.cereus#AFS030140	-	-	GCA_002586275	-	B. UnknownSpecies14
1263	Bacillus_cereus	B.cereus#AFS029810	-	-	GCA_002586285	-	B. cereus s.s.
1264	Bacillus_cereus	B.cereus#AFS029792	-	-	GCA_002589745	-	B. cereus s.s. biovar Thuringiensis; B. Thuringiensis
1265	Bacillus_cereus	B.cereus#6113	-	-	GCA_002811445	-	B. mosaicus
1266	Bacillus_cereus	B.cereus#MLY1	-	-	GCA_002813875	-	B. cereus s.s.
1267	Bacillus_cereus	B.cereus#TS2	-	-	GCA_002835635	-	B. mosaicus subsp. cereus; B. cereus
1268	Bacillus_cereus	B.cereus#UAEU_H3K6M1	-	-	GCA_002880735	-	B. mosaicus
1269	Bacillus_cereus	B.cereus#EGD_AQ9	-	-	GCA_002896915	-	B. mosaicus subsp. cereus; B. cereus
1270	Bacillus_cereus	B.cereus#MBGJa3	-	-	GCA_002953495	-	-
1271	Bacillus_cereus	B.cereus#MYb220	-	-	GCA_002976395	-	B. mosaicus
1272	Bacillus_cereus	B.cereus#MYb212	-	-	GCA_002976415	-	B. mosaicus
1273	Bacillus_cereus	B.cereus#BCE_01_02	-	-	GCA_003004435	-	B. mosaicus subsp. cereus biovar Emeticus; B. cereus biovar Emeticus; B. Emeticus
1274	Bacillus_cereus	B.cereus#TG1_6	-	-	GCA_003013315	-	B. cereus s.s.
1275	Bacillus_cereus	B.cereus#FORC60	-	-	GCA_003020845	-	B. cereus s.s.
1276	Bacillus_cereus	B.cereus#CITVM_11_1	-	-	GCA_003122725	√	B. cereus s.s.
1277	Bacillus_cereus	B.cereus#CVC_S12	-	-	GCA_003151055	-	B. mosaicus subsp. cereus; B. cereus
1278	Bacillus_cereus	B.cereus#CVC_S1	-	-	GCA_003151095	-	B. mosaicus subsp. cereus; B. cereus
1279	Bacillus_cereus	B.cereus#P4_0_9	-	-	GCA_003270005	-	B. mosaicus
1280	Bacillus_cereus	B.cereus#C3_5_12	-	-	GCA_003270015	-	B. mosaicus
1281	Bacillus_cereus	B.cereus#P4_1_5	-	-	GCA_003270025	-	B. mosaicus biovar Thuringiensis; B. Thuringiensis
1282	Bacillus_cereus	B.cereus#C3_5_14	-	-	GCA_003270035	-	B. mosaicus
1283	Bacillus_cereus	B.cereus#NWUAB01	-	-	GCA_003298655	-	B. cereus s.s.
1284	Bacillus_cereus	B.cereus#8A	-	-	GCA_003332225	√	B. cereus s.s.
1285	Bacillus_cereus	B.cereus#OM04_20	-	-	GCA_003439135	-	-
1286	Bacillus_cereus	B.cereus#OM02_3AC	-	-	GCA_003439755	-	B. mosaicus subsp. cereus; B. cereus
1287	Bacillus_cereus	B.cereus#CCTCC_M2014513	-	-	GCA_003545675	-	B. cereus s.s.
1288	Bacillus_cereus	B.cereus#HBL_AI	-	-	GCA_003568565	-	B. cereus s.s.
1289	Bacillus_cereus	B.cereus#MRIK1	-	-	GCA_003586605	-	B. cereus s.s.
1290	Bacillus_cereus	B.cereus#ZB201708	-	-	GCA_004006495	-	-
1291	Bacillus_cereus	B.cereus#PgBE311	-	-	GCA_004022305	-	-
1292	Bacillus_cereus	B.cereus#MH19_01	-	-	GCA_004023705	-	-
1293	Bacillus_cereus	B.cereus#GTC2903	-	-	GCA_004306975	-	-
1294	Bacillus_cereus	B.cereus#GTC2926	-	-	GCA_004306995	-	-
1295	Bacillus_cereus	B.cereus#ach14	-	-	GCA_004307115	-	-
1296	Bacillus_cereus	B.cereus#MS464a	-	-	GCA_004330325	-	-
1297	Bacillus_cereus	B.cereus#G12	-	-	GCA_004330405	-	-
1298	Bacillus_cereus	B.cereus#121B	-	-	GCA_004346825	-	-
1299	Bacillus_cereus	B.cereus#I1	-	-	GCA_004378425	-	-
1300	Bacillus_cereus	B.cereus#DDD103	-	-	GCA_004681985	-	-
1301	Bacillus_cereus	B.cereus#1000305	-	-	GCA_004771155	-	-
1302	Bacillus_cereus	B.cereus#175	-	-	GCA_005217125	-	-
1303	Bacillus_cereus	B.cereus#I62	-	-	GCA_005217235	-	-
1304	Bacillus_cereus	B.cereus#I189	-	-	GCA_005217245	-	-
1305	Bacillus_cereus	B.cereus#I75	-	-	GCA_005217255	-	-
1306	Bacillus_cereus	B.cereus#I69	-	-	GCA_005217265	-	-
1307	Bacillus_cereus	B.cereus#I176	-	-	GCA_005217285	-	-
1308	Bacillus_cereus	B.cereus#I161	-	-	GCA_005217345	-	-
1309	Bacillus_cereus	B.cereus#I153	-	-	GCA_005217355	-	-
1310	Bacillus_cereus	B.cereus#141	-	-	GCA_005217375	-	-
1311	Bacillus_cereus	B.cereus#I148	-	-	GCA_005217405	-	-
1312	Bacillus_cereus	B.cereus#I147	-	-	GCA_005217435	-	-
1313	Bacillus_cereus	B.cereus#I32	-	-	GCA_005217655	-	-
1314	Bacillus_cereus	B.cereus#I149	-	-	GCA_005217675	-	-
1315	Bacillus_cereus	B.cereus#I16	-	-	GCA_005217705	-	-
1316	Bacillus_cereus	B.cereus#I109	-	-	GCA_005217905	-	-
1317	Bacillus_cereus	B.cereus#FORC_086	-	-	GCA_005707595	-	-
1318	Bacillus_cereus	B.cereus#ATCC_14579_02	-	-	GCA_006094295	-	-
1319	Bacillus_cereus	B.cereus#A8	-	-	GCA_006151815	-	-
1320	Bacillus_cereus	B.cereus#A31	-	-	GCA_006349585	-	-
1321	Bacillus_cereus	B.cereus#TK1	-	-	GCA_006349695	-	-
1322	Bacillus_cereus	B.cereus#A22	-	-	GCA_006349715	-	-
1323	Bacillus_cereus	B.cereus#A24	-	-	GCA_006349735	-	-
1324	Bacillus_cereus	B.cereus#A42	-	-	GCA_006349775	-	-
1325	Bacillus_cereus	B.cereus#SN4_3	-	-	GCA_006370265	-	-
1326	Bacillus_cereus	B.cereus#FORC087	-	-	GCA_006384875	-	-
1327	Bacillus_cereus	B.cereus#TN10	-	-	GCA_006864345	-	-
1328	Bacillus_cereus	B.cereus#Co1_1	-	-	GCA_007923085	-	-
1329	Bacillus_cereus	B.cereus#ET31	-	-	GCA_008375355	-	-
1330	Bacillus_cereus	B.cereus#BIOML_A1	-	-	GCA_008416285	-	-
1331	Bacillus_cereus	B.cereus#111b	-	-	GCA_008682215	-	-
1332	Bacillus_cereus	B.cereus#370a	-	-	GCA_008682265	-	-
1333	Bacillus_cereus	B.cereus#102	-	-	GCA_008682285	-	-
1334	Bacillus_cereus	B.cereus#CH438c_13D	-	-	GCA_008923485	-	-
1335	Bacillus_cereus	B.cereus#CH417_13T	-	-	GCA_008923495	-	-
1336	Bacillus_cereus	B.cereus#CH460b_14D	-	-	GCA_008923505	-	-
1337	Bacillus_cereus	B.cereus#CH426a_13T	-	-	GCA_008923565	-	-
1338	Bacillus_cereus	B.cereus#CH436b_13D	-	-	GCA_008923575	-	-
1339	Bacillus_cereus	B.cereus#CH372_12D	-	-	GCA_008923585	-	-
1340	Bacillus_cereus	B.cereus#CH370b_12T	-	-	GCA_008923595	-	-
1341	Bacillus_cereus	B.cereus#CH316_11T	-	-	GCA_008923605	-	-
1342	Bacillus_cereus	B.cereus#CH311b_11T	-	-	GCA_008923675	-	-
1343	Bacillus_cereus	B.cereus#CH139b_4T	-	-	GCA_008923705	-	-
1344	Bacillus_cereus	B.cereus#CH124a_4D	-	-	GCA_008923765	-	-
1345	Bacillus_cereus	B.cereus#CH101a_3T	-	-	GCA_008923775	-	-
1346	Bacillus_cereus	B.cereus#CH111_4T	-	-	GCA_008923815	-	-
1347	Bacillus_cereus	B.cereus#CH95b_3T	-	-	GCA_008923825	-	-
1348	Bacillus_cereus	B.cereus#SB1	-	-	GCA_009497015	-	-
1349	Bacillus_cereus	B.cereus#JHU	-	-	GCA_009738575	-	-
1350	Bacillus_cereus	B.cereus#SW7_1	-	-	GCA_009928555	-	-
1351	Bacillus_cereus	B.cereus#SGAir0263	-	-	GCA_010223795	-	-
1352	Bacillus_cereus	B.cereus#SGAir0260	-	-	GCA_010232525	-	-
1353	Bacillus_cereus	B.cereus#M1_Bc	-	-	GCA_011765305	-	-
1354	Bacillus_cereus	B.cereus#M3_02	-	-	GCA_012395315	-	-
1355	Bacillus_cereus	B.cereus#M4_Bc	-	-	GCA_012395345	-	-
1356	Bacillus_cereus	B.cereus#P2	-	-	GCA_012395385	-	-
1357	Bacillus_cereus	B.cereus#P4	-	-	GCA_012395395	-	-
1358	Bacillus_cereus	B.cereus#P5	-	-	GCA_012395425	-	-
1359	Bacillus_cereus	B.cereus#WPySW2	-	-	GCA_013112375	-	-
1360	Bacillus_cereus	B.cereus#CTMA_1571	-	-	GCA_013177495	-	-
1361	Bacillus_cereus	B.cereus#FDAARGOS_802	-	-	GCA_013267235	-	-
1362	Bacillus_cereus	B.cereus#FDAARGOS_799	-	-	GCA_013267255	-	-
1363	Bacillus_cereus	B.cereus#FDAARGOS_798	-	-	GCA_013267275	-	-
1364	Bacillus_cereus	B.cereus#FDAARGOS_781	-	-	GCA_013267455	-	-
1365	Bacillus_cereus	B.cereus#FDAARGOS_780	-	-	GCA_013267475	-	-
1366	Bacillus_cereus	B.cereus#FDAARGOS_797	-	-	GCA_013267775	-	-
1367	Bacillus_cereus	B.cereus#HB3_1	-	-	GCA_013284425	-	-
1368	Bacillus_cereus	B.cereus#M2_1B	-	-	GCA_013284445	-	-
1369	Bacillus_cereus	B.cereus#HD2_4	-	-	GCA_013284455	-	-
1370	Bacillus_cereus	B.cereus#HD1_4B	-	-	GCA_013284505	-	-
1371	Bacillus_cereus	B.cereus#NM1	-	-	GCA_013303115	-	-
1372	Bacillus_cereus	B.cereus#H2	-	-	GCA_013394245	-	-
1373	Bacillus_cereus	B.cereus#INRA_Bc05_F1	-	-	GCA_900094725	-	B. mosaicus
1374	Bacillus_cereus	B.cereus#WSBC_10311	-	-	GCA_900094745	-	B. mosaicus
1375	Bacillus_cereus	B.cereus#INRA_SA	-	-	GCA_900094755	-	B. mosaicus
1376	Bacillus_cereus	B.cereus#INRA_ZB5_J	-	-	GCA_900094775	-	B. mosaicus biovar Thuringiensis; B. Thuringiensis
1377	Bacillus_cereus	B.cereus#NVH_0861_00	-	-	GCA_900094815	-	B. mosaicus
1378	Bacillus_cereus	B.cereus#RIVM_BC126	-	-	GCA_900094825	-	B. mosaicus
1379	Bacillus_cereus	B.cereus#NVH_0674_98	-	-	GCA_900094845	-	B. mosaicus
1380	Bacillus_cereus	B.cereus#RIVM_BC938	-	-	GCA_900094855	-	B. mosaicus
1381	Bacillus_cereus	B.cereus#NVH_141_1_01_V_C53	-	-	GCA_900094865	-	B. toyonensis
1382	Bacillus_cereus	B.cereus#F2404B_79	-	-	GCA_900094905	-	B. mosaicus
1383	Bacillus_cereus	B.cereus#RIVM_BC485	-	-	GCA_900095125	-	B. mosaicus
1384	Bacillus_cereus	B.cereus#RIVM_BC120	-	-	GCA_900095505	-	B. mosaicus biovar Thuringiensis; B. Thuringiensis
1385	Bacillus_cereus	B.cereus#KPR_7A	-	-	GCA_900101305	-	B. mosaicus
1386	Bacillus_cereus	B.cereus#RU36C	-	-	GCA_900155895	-	B. mosaicus
1387	Bacillus_cereus	B.cereus#16_00196	-	-	GCA_900176805	-	B. cereus s.s.
1388	Bacillus_cereus	B.cereus#16_00221	-	-	GCA_900176835	-	B. mosaicus
1389	Bacillus_cereus	B.cereus#16_00185	-	-	GCA_900176845	-	B. mosaicus
1390	Bacillus_cereus	B.cereus#16_00191	-	-	GCA_900176875	-	B. mosaicus
1391	Bacillus_cereus	B.cereus#16_00176	-	-	GCA_900176895	-	B. mosaicus subsp. cereus biovar Emeticus; B. cereus biovar Emeticus; B. Emeticus
1392	Bacillus_cereus	B.cereus#16_00175	-	-	GCA_900176915	-	B. mosaicus
1393	Bacillus_cereus	B.cereus#16_00174	-	-	GCA_900176925	-	B. mosaicus subsp. cereus biovar Emeticus; B. cereus biovar Emeticus; B. Emeticus
1394	Bacillus_cereus	B.cereus#16_00198	-	-	GCA_900176935	√	B. cereus s.s.
1395	Bacillus_cereus	B.cereus#16_00184	-	-	GCA_900176955	-	B. cereus s.s.
1396	Bacillus_cereus	B.cereus#16_00195	-	-	GCA_900176965	-	B. mosaicus
1397	Bacillus_cereus	B.cereus#16_00183	-	-	GCA_900176975	-	B. mosaicus subsp. cereus; B. cereus
1398	Bacillus_cereus	B.cereus#16_00193	-	-	GCA_900176985	-	B. mosaicus subsp. cereus; B. cereus
1399	Bacillus_cereus	B.cereus#16_00187	-	-	GCA_900176995	-	B. cereus s.s.
1400	Bacillus_cereus	B.cereus#16_00177	-	-	GCA_900177005	-	B. mosaicus
1401	Bacillus_cereus	B.cereus#16_00188	-	-	GCA_900177025	-	B. cereus s.s.
1402	Bacillus_cereus	B.cereus#NCTC6474	-	-	GCA_900445335	-	-
1403	Bacillus_cereus	B.cereus#NCTC2599	-	-	GCA_900445355	-	B. cereus s.s.
1404	Bacillus_cereus	B.cereus#NCTC7464	-	-	GCA_900445375	-	B. cereus s.s.
1451	Bacillus_cytotoxicus	B.cytotoxicus#NVH_391_98	-	-	GCA_000017425	√	B. cytotoxicus
1452	Bacillus_cytotoxicus	B.cytotoxicus#CVUAS_2833	-	-	GCA_001050335	√	B. cytotoxicus
1453	Bacillus_cytotoxicus	B.cytotoxicus#CH_38	-	-	GCA_002250885	√	B. cytotoxicus
1454	Bacillus_cytotoxicus	B.cytotoxicus#CH_25	-	-	GCA_002250905	√	B. cytotoxicus
1455	Bacillus_cytotoxicus	B.cytotoxicus#CH_23	-	-	GCA_002250925	√	B. cytotoxicus
1456	Bacillus_cytotoxicus	B.cytotoxicus#CH_13	-	-	GCA_002250945	√	B. cytotoxicus
1457	Bacillus_cytotoxicus	B.cytotoxicus#CH_4	-	-	GCA_002250965	√	B. cytotoxicus
1458	Bacillus_cytotoxicus	B.cytotoxicus#CH_39	-	-	GCA_002251005	√	B. cytotoxicus
1459	Bacillus_cytotoxicus	B.cytotoxicus#CH_15	-	-	GCA_002251025	√	B. cytotoxicus
1460	Bacillus_cytotoxicus	B.cytotoxicus#CH_2	-	-	GCA_002251045	√	B. cytotoxicus
1461	Bacillus_cytotoxicus	B.cytotoxicus#CH_1	-	-	GCA_002251055	√	B. cytotoxicus
1462	Bacillus_cytotoxicus	B.cytotoxicus#CH_3	-	-	GCA_002251115	√	B. cytotoxicus
1463	Bacillus_cytotoxicus	B.cytotoxicus#NVH_883_00	-	-	GCA_900094915	√	B. cytotoxicus
1464	Bacillus_cytotoxicus	B.cytotoxicus#AFSSA_08CEB44bac	-	-	GCA_900095655	√	B. cytotoxicus
1488	Bacillus_gaemokensis	B.gaemokensis#JCM_15801	-	-	GCA_000712615	√	-
1489	Bacillus_gaemokensis	B.gaemokensis#KCTC_13318	-	-	GCA_001590835	√	B. gaemokensis biovar Thuringiensis; B. Thuringiensis
1713	Bacillus_luti	B.luti#TD41	-	-	GCA_001884105	√	B. luti
1714	Bacillus_luti	B.luti#CH155b_5T	-	-	GCA_008923665	√	-
1716	Bacillus_manliponensis	B.manliponensis#JCM_15802	-	-	GCA_000712595	√	B. manliponensis
1847	Bacillus_mobilis	B.mobilis#0711P9_1	-	-	GCA_001884045	√	B. mosaicus
1848	Bacillus_mobilis	B.mobilis#ML_A2C4	-	-	GCA_003612955	√	-
1849	Bacillus_mobilis	B.mobilis#1428_155	-	-	GCA_010681835	√	-
1851	Bacillus_mycoides	B.mycoides#DSM_2048	-	-	GCA_000003925	-	B. mycoides
1852	Bacillus_mycoides	B.mycoides#KBAB4	-	-	GCA_000018825	√	B. mycoides
1853	Bacillus_mycoides	B.mycoides#AH621	-	-	GCA_000160975	√	B. mycoides
1854	Bacillus_mycoides	B.mycoides#AH603	-	-	GCA_000161335	√	B. mycoides biovar Thuringiensis; B. Thuringiensis
1855	Bacillus_mycoides	B.mycoides#VDM022	-	-	GCA_000290695	-	B. mycoides biovar Thuringiensis; B. Thuringiensis
1856	Bacillus_mycoides	B.mycoides#VD078	-	-	GCA_000290895	√	B. mycoides biovar Thuringiensis; B. Thuringiensis
1857	Bacillus_mycoides	B.mycoides#CER074	-	-	GCA_000291315	-	B. mycoides biovar Emeticus; B. Emeticus
1858	Bacillus_mycoides	B.mycoides#CER057	-	-	GCA_000291335	√	B. mycoides biovar Emeticus; B. Emeticus
1859	Bacillus_mycoides	B.mycoides#BtB2_4	-	-	GCA_000293605	√	B. mycoides biovar Emeticus; B. Emeticus
1860	Bacillus_mycoides	B.mycoides#VDM019	-	-	GCA_000399045	-	B. mycoides
1861	Bacillus_mycoides	B.mycoides#NBRC_101238	-	-	GCA_000513155	√	B. mycoides
1862	Bacillus_mycoides	B.mycoides#FSL_H7_687	-	-	GCA_000517985	-	B. mycoides biovar Thuringiensis; B. Thuringiensis
1863	Bacillus_mycoides	B.mycoides#JAS_83_3	-	-	GCA_000732525	√	-
1864	Bacillus_mycoides	B.mycoides#BHP	-	-	GCA_000746925	-	B. clarus
1865	Bacillus_mycoides	B.mycoides#WSBC_10204	-	-	GCA_000775975	√	B. mycoides
1866	Bacillus_mycoides	B.mycoides#ATCC_6462	-	-	GCA_000832605	-	B. mycoides
1867	Bacillus_mycoides	B.mycoides#B38V	-	-	GCA_000931375	√	B. mycoides
1868	Bacillus_mycoides	B.mycoides#WSBC_10969	-	-	GCA_001044935	-	B. mycoides
1869	Bacillus_mycoides	B.mycoides#M2E_15	-	-	GCA_001484805	-	B. mycoides
1870	Bacillus_mycoides	B.mycoides#PE8_15	-	-	GCA_001541985	√	B. mycoides
1871	Bacillus_mycoides	B.mycoides#B4117	-	-	GCA_001619505	√	B. mycoides
1872	Bacillus_mycoides	B.mycoides#GOE1_Bmy	-	-	GCA_001757785	-	B. mycoides
1873	Bacillus_mycoides	B.mycoides#GOE2_Bmy	-	-	GCA_001757825	-	B. mycoides
1874	Bacillus_mycoides	B.mycoides#GOE8	-	-	GCA_001757835	-	B. mycoides
1875	Bacillus_mycoides	B.mycoides#GOE9	-	-	GCA_001757845	-	B. mycoides
1876	Bacillus_mycoides	B.mycoides#GOE12	-	-	GCA_001757875	√	B. mycoides
1877	Bacillus_mycoides	B.mycoides#GOE11	-	-	GCA_001757905	-	B. mycoides
1878	Bacillus_mycoides	B.mycoides#GOE3_Bmy	-	-	GCA_001757915	-	B. mycoides
1879	Bacillus_mycoides	B.mycoides#GOE4_Bmy	-	-	GCA_001757935	√	B. mycoides
1880	Bacillus_mycoides	B.mycoides#GOE6_Bmy	-	-	GCA_001757965	-	B. mycoides
1881	Bacillus_mycoides	B.mycoides#GOE7_Bmy	-	-	GCA_001757985	√	B. mycoides
1882	Bacillus_mycoides	B.mycoides#GOE10	-	-	GCA_001757995	-	B. mycoides
1883	Bacillus_mycoides	B.mycoides#GOE13	-	-	GCA_001758015	-	B. mycoides
1884	Bacillus_mycoides	B.mycoides#GOE5_Bmy	-	-	GCA_001855755	√	B. mycoides
1885	Bacillus_mycoides	B.mycoides#SB4	-	-	GCA_002001145	-	B. pseudomycoides
1886	Bacillus_mycoides	B.mycoides#FSL_M7_0109	-	-	GCA_002014505	-	B. mycoides
1887	Bacillus_mycoides	B.mycoides#FSL_W7_1108	-	-	GCA_002014535	√	B. mycoides
1888	Bacillus_mycoides	B.mycoides#FSL_M7_0669	-	-	GCA_002014545	-	B. mycoides
1889	Bacillus_mycoides	B.mycoides#FSL_H8_0492	-	-	GCA_002014655	√	B. mycoides
1890	Bacillus_mycoides	B.mycoides#FSL_E2_0214	-	-	GCA_002014695	-	B. mycoides
1891	Bacillus_mycoides	B.mycoides#FSL_H7_0683	-	-	GCA_002014715	-	B. mycoides
1892	Bacillus_mycoides	B.mycoides#FSL_R5_0708	-	-	GCA_002021835	-	B. mycoides
1893	Bacillus_mycoides	B.mycoides#Gnyt1	-	-	GCA_002104575	√	B. mycoides biovar Thuringiensis; B. Thuringiensis
1894	Bacillus_mycoides	B.mycoides#S2E19	-	-	GCA_002118175	-	B. mycoides
1895	Bacillus_mycoides	B.mycoides#EC18	-	-	GCA_002118185	-	B. mycoides
1896	Bacillus_mycoides	B.mycoides#S3E15	-	-	GCA_002118195	-	B. mycoides
1897	Bacillus_mycoides	B.mycoides#SB8	-	-	GCA_002118205	-	B. mycoides
1898	Bacillus_mycoides	B.mycoides#SB13	-	-	GCA_002118255	-	B. mycoides
1899	Bacillus_mycoides	B.mycoides#AFS017891	-	-	GCA_002554935	√	B. mycoides
1900	Bacillus_mycoides	B.mycoides#AFS075998	-	-	GCA_002568935	-	B. mycoides biovar Thuringiensis; B. Thuringiensis
1901	Bacillus_mycoides	B.mycoides#AFS084669	-	-	GCA_002569385	√	B. mycoides
1902	Bacillus_mycoides	B.mycoides#GM6LP	-	-	GCA_002909185	-	B. mycoides
1903	Bacillus_mycoides	B.mycoides#GM5LP	-	-	GCA_002909205	-	B. mycoides
1904	Bacillus_mycoides	B.mycoides#DB_1	-	-	GCA_003386775	√	B. mycoides
1905	Bacillus_mycoides	B.mycoides#QHF158	-	-	GCA_004023375	-	-
1906	Bacillus_mycoides	B.mycoides#MS17	-	-	GCA_004330345	√	-
1907	Bacillus_mycoides	B.mycoides#B26_Bmy	-	-	GCA_004330435	-	-
1908	Bacillus_mycoides	B.mycoides#TH26	-	-	GCA_004367995	√	-
1909	Bacillus_mycoides	B.mycoides#I7	-	-	GCA_005217685	√	-
1910	Bacillus_mycoides	B.mycoides#I186	-	-	GCA_005217805	√	-
1911	Bacillus_mycoides	B.mycoides#BPN401	-	-	GCA_008274925	√	-
1912	Bacillus_mycoides	B.mycoides#U53	-	-	GCA_013341845	√	-
1913	Bacillus_mycoides	B.mycoides#INRA_5	-	-	GCA_900094345	√	B. mycoides
1914	Bacillus_mycoides	B.mycoides#SDA_GO95	-	-	GCA_900094655	-	B. mycoides
1915	Bacillus_mycoides	B.mycoides#SDA_NFFE664	-	-	GCA_900094695	-	B. mycoides
1916	Bacillus_mycoides	B.mycoides#ADRIA_I21	-	-	GCA_900094995	√	B. mycoides
1917	Bacillus_mycoides	B.mycoides#INRA_SL'	-	-	GCA_900095005	-	B. mycoides
1923	Bacillus_nitratireducens	B.nitratireducens#4049	-	-	GCA_001884135	√	B. mycoides
1928	Bacillus_pacificus	B.pacificus#EB422	-	-	GCA_001884025	√	B. mosaicus
1929	Bacillus_pacificus	B.pacificus#RC_1	-	-	GCA_003858675	√	-
1930	Bacillus_pacificus	B.pacificus#SN4_1	-	-	GCA_006349595	√	-
1931	Bacillus_pacificus	B.pacificus#NCCP_15909	-	-	GCA_009884315	√	-
1932	Bacillus_pacificus	B.pacificus#TSAWB	-	-	GCA_011684125	-	-
1933	Bacillus_pacificus	B.pacificus#HD1_3	-	-	GCA_013284485	√	-
1997	Bacillus_paramycoides	B.paramycoides#NH24A2	-	-	GCA_001884235	√	B. paramycoides
1998	Bacillus_paramycoides	B.paramycoides#LB_RP2	-	-	GCA_013391375	√	-
1999	Bacillus_paranthracis	B.paranthracis#Mn5	-	-	GCA_001883995	√	B. mosaicus
2000	Bacillus_paranthracis	B.paranthracis#NEU_1062	-	-	GCA_004307985	√	-
2001	Bacillus_paranthracis	B.paranthracis#ICIS_279	-	-	GCA_005117095	√	-
2002	Bacillus_paranthracis	B.paranthracis#PR1	-	-	GCA_005848985	√	-
2003	Bacillus_paranthracis	B.paranthracis#EFR_4	-	-	GCA_009498675	√	-
2004	Bacillus_paranthracis	B.paranthracis#CFSAN068816	-	-	GCA_009648955	√	-
2005	Bacillus_paranthracis	B.paranthracis#BC307	-	-	GCA_009799965	√	-
2006	Bacillus_paranthracis	B.paranthracis#NCCP_14796	-	-	GCA_009873395	√	-
2007	Bacillus_paranthracis	B.paranthracis#NCCP_15910	-	-	GCA_009884335	√	-
2008	Bacillus_paranthracis	B.paranthracis#A2_Bp	-	-	GCA_012184275	√	-
2009	Bacillus_paranthracis	B.paranthracis#M2	-	-	GCA_012395305	√	-
2010	Bacillus_paranthracis	B.paranthracis#C21	-	-	GCA_012972725	√	-
2011	Bacillus_paranthracis	B.paranthracis#MHSD3	-	-	GCA_013133865	√	-
2012	Bacillus_paranthracis	B.paranthracis#ELWA_3_3298	-	-	GCA_013357905	√	-
2013	Bacillus_proteolyticus	B.proteolyticus#TD42	-	-	GCA_001884065	√	B. mycoides
2015	Bacillus_pseudomycoides	B.pseudomycoides#Rock1_4	-	-	GCA_000161415	√	B. pseudomycoides
2016	Bacillus_pseudomycoides	B.pseudomycoides#Rock3_17	-	-	GCA_000161435	√	B. pseudomycoides
2017	Bacillus_pseudomycoides	B.pseudomycoides#DSM_12442	-	-	GCA_000161455	-	B. pseudomycoides
2018	Bacillus_pseudomycoides	B.pseudomycoides#219298	-	-	GCA_000742855	-	B. pseudomycoides
2019	Bacillus_pseudomycoides	B.pseudomycoides#Flugge_10206	-	-	GCA_000746965	√	B. pseudomycoides
2020	Bacillus_pseudomycoides	B.pseudomycoides#BTZ	-	-	GCA_000832885	-	B. pseudomycoides
2021	Bacillus_pseudomycoides	B.pseudomycoides#FSL_H8_0534	-	-	GCA_002014615	-	B. pseudomycoides
2022	Bacillus_pseudomycoides	B.pseudomycoides#FSL_K6_0042	-	-	GCA_002158195	-	B. pseudomycoides
2023	Bacillus_pseudomycoides	B.pseudomycoides#AFS099456	-	-	GCA_002550095	-	B. pseudomycoides
2024	Bacillus_pseudomycoides	B.pseudomycoides#AFS098856	-	-	GCA_002550145	-	B. pseudomycoides
2025	Bacillus_pseudomycoides	B.pseudomycoides#AFS098141	-	-	GCA_002550255	-	B. pseudomycoides
2026	Bacillus_pseudomycoides	B.pseudomycoides#AFS095604	-	-	GCA_002550445	√	B. pseudomycoides
2027	Bacillus_pseudomycoides	B.pseudomycoides#AFS093408	-	-	GCA_002550685	√	B. pseudomycoides
2028	Bacillus_pseudomycoides	B.pseudomycoides#AFS090198	-	-	GCA_002551005	-	-
2029	Bacillus_pseudomycoides	B.pseudomycoides#AFS089336	-	-	GCA_002551555	-	B. pseudomycoides
2030	Bacillus_pseudomycoides	B.pseudomycoides#AFS098564	-	-	GCA_002551795	-	B. pseudomycoides
2031	Bacillus_pseudomycoides	B.pseudomycoides#AFS095077	-	-	GCA_002552375	-	B. pseudomycoides
2032	Bacillus_pseudomycoides	B.pseudomycoides#AFS092470	-	-	GCA_002552575	-	B. pseudomycoides
2033	Bacillus_pseudomycoides	B.pseudomycoides#AFS092012	-	-	GCA_002552625	-	B. UnknownSpecies18
2034	Bacillus_pseudomycoides	B.pseudomycoides#AFS090208	-	-	GCA_002552715	-	B. pseudomycoides biovar Thuringiensis; B. Thuringiensis
2035	Bacillus_pseudomycoides	B.pseudomycoides#AFS099912	-	-	GCA_002552815	-	B. pseudomycoides
2036	Bacillus_pseudomycoides	B.pseudomycoides#AFS095135	-	-	GCA_002553115	√	B. pseudomycoides
2037	Bacillus_pseudomycoides	B.pseudomycoides#AFS092115	-	-	GCA_002553275	-	B. pseudomycoides
2038	Bacillus_pseudomycoides	B.pseudomycoides#AFS018975	-	-	GCA_002554825	-	B. pseudomycoides
2039	Bacillus_pseudomycoides	B.pseudomycoides#AFS018958	-	-	GCA_002554885	-	B. pseudomycoides
2040	Bacillus_pseudomycoides	B.pseudomycoides#AFS017092	-	-	GCA_002555005	-	B. pseudomycoides
2041	Bacillus_pseudomycoides	B.pseudomycoides#AFS013396	-	-	GCA_002555145	-	B. pseudomycoides
2042	Bacillus_pseudomycoides	B.pseudomycoides#AFS011189	-	-	GCA_002555245	-	B. pseudomycoides
2043	Bacillus_pseudomycoides	B.pseudomycoides#AFS012367	-	-	GCA_002555275	-	B. pseudomycoides
2044	Bacillus_pseudomycoides	B.pseudomycoides#AFS018356	-	-	GCA_002555415	-	B. pseudomycoides
2045	Bacillus_pseudomycoides	B.pseudomycoides#AFS009893	-	-	GCA_002555545	-	B. pseudomycoides
2046	Bacillus_pseudomycoides	B.pseudomycoides#AFS009709	-	-	GCA_002555615	-	B. pseudomycoides biovar Thuringiensis; B. Thuringiensis
2047	Bacillus_pseudomycoides	B.pseudomycoides#AFS009643	-	-	GCA_002555675	-	B. pseudomycoides biovar Thuringiensis; B. Thuringiensis
2048	Bacillus_pseudomycoides	B.pseudomycoides#AFS009013	-	-	GCA_002555685	-	B. pseudomycoides
2049	Bacillus_pseudomycoides	B.pseudomycoides#AFS008599	-	-	GCA_002555725	-	B. pseudomycoides biovar Thuringiensis; B. Thuringiensis
2050	Bacillus_pseudomycoides	B.pseudomycoides#AFS008320	-	-	GCA_002555785	-	B. pseudomycoides
2051	Bacillus_pseudomycoides	B.pseudomycoides#AFS005149	-	-	GCA_002555995	-	B. pseudomycoides
2052	Bacillus_pseudomycoides	B.pseudomycoides#AFS003503	-	-	GCA_002556045	√	B. pseudomycoides
2053	Bacillus_pseudomycoides	B.pseudomycoides#AFS000475	-	-	GCA_002556205	-	B. pseudomycoides
2054	Bacillus_pseudomycoides	B.pseudomycoides#AFS000230	-	-	GCA_002556235	√	B. pseudomycoides
2055	Bacillus_pseudomycoides	B.pseudomycoides#AFS004741	-	-	GCA_002556345	-	B. pseudomycoides
2056	Bacillus_pseudomycoides	B.pseudomycoides#AFS003288	-	-	GCA_002556385	-	B. pseudomycoides
2057	Bacillus_pseudomycoides	B.pseudomycoides#AFS001949	-	-	GCA_002556505	-	B. pseudomycoides
2058	Bacillus_pseudomycoides	B.pseudomycoides#AFS026857	-	-	GCA_002556975	-	B. pseudomycoides
2059	Bacillus_pseudomycoides	B.pseudomycoides#AFS026185	-	-	GCA_002557065	√	B. pseudomycoides biovar Thuringiensis; B. Thuringiensis
2060	Bacillus_pseudomycoides	B.pseudomycoides#AFS024482	-	-	GCA_002557245	√	B. pseudomycoides
2061	Bacillus_pseudomycoides	B.pseudomycoides#AFS024178	-	-	GCA_002557285	-	B. pseudomycoides
2062	Bacillus_pseudomycoides	B.pseudomycoides#AFS022719	-	-	GCA_002557385	√	B. pseudomycoides
2063	Bacillus_pseudomycoides	B.pseudomycoides#AFS022493	-	-	GCA_002557395	√	B. pseudomycoides
2064	Bacillus_pseudomycoides	B.pseudomycoides#AFS022598	-	-	GCA_002557465	√	B. pseudomycoides
2065	Bacillus_pseudomycoides	B.pseudomycoides#AFS022225	-	-	GCA_002557535	-	B. pseudomycoides
2066	Bacillus_pseudomycoides	B.pseudomycoides#AFS022050	-	-	GCA_002557585	√	B. pseudomycoides biovar Thuringiensis; B. Thuringiensis
2067	Bacillus_pseudomycoides	B.pseudomycoides#AFS028766	-	-	GCA_002557835	-	B. pseudomycoides
2068	Bacillus_pseudomycoides	B.pseudomycoides#AFS087909	-	-	GCA_002568645	√	B. pseudomycoides
2069	Bacillus_pseudomycoides	B.pseudomycoides#AFS088215	-	-	GCA_002568655	√	B. pseudomycoides
2070	Bacillus_pseudomycoides	B.pseudomycoides#AFS084126	-	-	GCA_002568705	-	B. pseudomycoides
2071	Bacillus_pseudomycoides	B.pseudomycoides#AFS081374	-	-	GCA_002568765	-	B. pseudomycoides
2072	Bacillus_pseudomycoides	B.pseudomycoides#AFS088703	-	-	GCA_002568975	-	B. pseudomycoides
2073	Bacillus_pseudomycoides	B.pseudomycoides#AFS088632	-	-	GCA_002569005	-	B. pseudomycoides
2074	Bacillus_pseudomycoides	B.pseudomycoides#AFS086794	-	-	GCA_002569075	√	B. pseudomycoides biovar Thuringiensis; B. Thuringiensis
2075	Bacillus_pseudomycoides	B.pseudomycoides#AFS077577	-	-	GCA_002569205	√	B. pseudomycoides
2076	Bacillus_pseudomycoides	B.pseudomycoides#AFS077796	-	-	GCA_002569225	√	B. pseudomycoides biovar Thuringiensis; B. Thuringiensis
2077	Bacillus_pseudomycoides	B.pseudomycoides#AFS080834	-	-	GCA_002569565	√	B. pseudomycoides
2078	Bacillus_pseudomycoides	B.pseudomycoides#AFS080374	-	-	GCA_002569585	-	B. pseudomycoides
2079	Bacillus_pseudomycoides	B.pseudomycoides#AFS080276	-	-	GCA_002569605	-	B. pseudomycoides
2080	Bacillus_pseudomycoides	B.pseudomycoides#AFS079122	-	-	GCA_002569705	-	B. pseudomycoides
2081	Bacillus_pseudomycoides	B.pseudomycoides#AFS076343	-	-	GCA_002569755	-	B. pseudomycoides
2082	Bacillus_pseudomycoides	B.pseudomycoides#AFS074688	-	-	GCA_002569875	-	B. pseudomycoides
2083	Bacillus_pseudomycoides	B.pseudomycoides#AFS074519	-	-	GCA_002569925	-	B. pseudomycoides biovar Thuringiensis; B. Thuringiensis
2084	Bacillus_pseudomycoides	B.pseudomycoides#AFS074367	-	-	GCA_002569945	-	B. pseudomycoides
2085	Bacillus_pseudomycoides	B.pseudomycoides#AFS074290	-	-	GCA_002569985	-	B. pseudomycoides
2086	Bacillus_pseudomycoides	B.pseudomycoides#AFS070925	-	-	GCA_002570325	-	B. pseudomycoides
2087	Bacillus_pseudomycoides	B.pseudomycoides#AFS069829	-	-	GCA_002571515	-	B. pseudomycoides
2088	Bacillus_pseudomycoides	B.pseudomycoides#AFS069374	-	-	GCA_002571545	√	B. pseudomycoides
2089	Bacillus_pseudomycoides	B.pseudomycoides#AFS068816	-	-	GCA_002571595	-	B. pseudomycoides
2090	Bacillus_pseudomycoides	B.pseudomycoides#AFS062254	-	-	GCA_002571845	-	B. pseudomycoides
2091	Bacillus_pseudomycoides	B.pseudomycoides#AFS065668	-	-	GCA_002571985	-	B. pseudomycoides
2092	Bacillus_pseudomycoides	B.pseudomycoides#AFS064122	-	-	GCA_002572065	√	B. pseudomycoides
2093	Bacillus_pseudomycoides	B.pseudomycoides#AFS063129	-	-	GCA_002572075	-	B. pseudomycoides
2094	Bacillus_pseudomycoides	B.pseudomycoides#AFS058668	-	-	GCA_002572215	-	B. pseudomycoides biovar Thuringiensis; B. Thuringiensis
2095	Bacillus_pseudomycoides	B.pseudomycoides#AFS065710	-	-	GCA_002572305	-	B. pseudomycoides
2096	Bacillus_pseudomycoides	B.pseudomycoides#AFS062925	-	-	GCA_002572375	-	B. pseudomycoides
2097	Bacillus_pseudomycoides	B.pseudomycoides#AFS062349	-	-	GCA_002572385	√	B. pseudomycoides biovar Thuringiensis; B. Thuringiensis
2098	Bacillus_pseudomycoides	B.pseudomycoides#AFS060037	-	-	GCA_002572465	-	B. pseudomycoides
2099	Bacillus_pseudomycoides	B.pseudomycoides#AFS058374	-	-	GCA_002572495	√	B. pseudomycoides biovar Thuringiensis; B. Thuringiensis
2100	Bacillus_pseudomycoides	B.pseudomycoides#AFS043018	-	-	GCA_002576515	√	B. pseudomycoides
2101	Bacillus_pseudomycoides	B.pseudomycoides#AFS056801	-	-	GCA_002579115	-	B. pseudomycoides
2102	Bacillus_pseudomycoides	B.pseudomycoides#AFS056690	-	-	GCA_002579165	-	B. pseudomycoides
2103	Bacillus_pseudomycoides	B.pseudomycoides#AFS055788	-	-	GCA_002579375	-	B. pseudomycoides
2104	Bacillus_pseudomycoides	B.pseudomycoides#AFS054612	-	-	GCA_002579385	-	B. pseudomycoides
2105	Bacillus_pseudomycoides	B.pseudomycoides#AFS054473	-	-	GCA_002579475	-	B. pseudomycoides
2106	Bacillus_pseudomycoides	B.pseudomycoides#AFS053905	-	-	GCA_002579785	-	B. pseudomycoides
2107	Bacillus_pseudomycoides	B.pseudomycoides#AFS052781	-	-	GCA_002579975	-	B. pseudomycoides
2108	Bacillus_pseudomycoides	B.pseudomycoides#AFS048805	-	-	GCA_002580615	-	B. pseudomycoides
2109	Bacillus_pseudomycoides	B.pseudomycoides#AFS047869	-	-	GCA_002580745	√	B. pseudomycoides
2110	Bacillus_pseudomycoides	B.pseudomycoides#AFS045932	-	-	GCA_002580755	√	B. pseudomycoides
2111	Bacillus_pseudomycoides	B.pseudomycoides#AFS050088	-	-	GCA_002581285	√	B. pseudomycoides
2112	Bacillus_pseudomycoides	B.pseudomycoides#AFS049531	-	-	GCA_002581425	-	B. pseudomycoides
2113	Bacillus_pseudomycoides	B.pseudomycoides#AFS048537	-	-	GCA_002581465	-	B. pseudomycoides biovar Thuringiensis; B. Thuringiensis
2114	Bacillus_pseudomycoides	B.pseudomycoides#AFS042788	-	-	GCA_002581835	-	B. pseudomycoides biovar Thuringiensis; B. Thuringiensis
2115	Bacillus_pseudomycoides	B.pseudomycoides#AFS041167	-	-	GCA_002582035	-	-
2116	Bacillus_pseudomycoides	B.pseudomycoides#AFS040883	-	-	GCA_002582085	-	B. pseudomycoides
2117	Bacillus_pseudomycoides	B.pseudomycoides#AFS040159	-	-	GCA_002582165	-	B. pseudomycoides
2118	Bacillus_pseudomycoides	B.pseudomycoides#AFS040503	-	-	GCA_002582195	-	B. pseudomycoides
2119	Bacillus_pseudomycoides	B.pseudomycoides#AFS037265	-	-	GCA_002582485	√	B. pseudomycoides
2120	Bacillus_pseudomycoides	B.pseudomycoides#AFS039118	-	-	GCA_002583735	-	B. pseudomycoides
2121	Bacillus_pseudomycoides	B.pseudomycoides#AFS037117	-	-	GCA_002583865	-	B. pseudomycoides biovar Thuringiensis; B. Thuringiensis
2122	Bacillus_pseudomycoides	B.pseudomycoides#AFS032210	-	-	GCA_002588885	√	B. pseudomycoides
2123	Bacillus_pseudomycoides	B.pseudomycoides#AFS035137	-	-	GCA_002589505	-	B. pseudomycoides
2124	Bacillus_pseudomycoides	B.pseudomycoides#AFS032644	-	-	GCA_002589635	-	B. pseudomycoides
3002	Bacillus_thuringiensis	B.thuringiensis#serovar_zhaodongensis#BGSC_4BZ1	zhaodongensis	62	GCA_002148065	√	B. cereus s.s. biovar Thuringiensis; B. Thuringiensis
3003	Bacillus_thuringiensis	B.thuringiensis#serovar_yunnanensis#BGSC_4AM1	yunnanensis	20a, 20b	GCA_002147825	√	-
3004	Bacillus_thuringiensis	B.thuringiensis#serovar_yosoo#BGSC_4CA1	yosoo	18a, 18c	GCA_002146865	√	B. cereus s.s.
3005	Bacillus_thuringiensis	B.thuringiensis#serovar_xiaguangiensis#BGSC_4BN1	xiaguangiensis	51	GCA_002147905	√	B. cereus s.s.
3006	Bacillus_thuringiensis	B.thuringiensis#serovar_wuhanensis#BGSC_4T1	wuhanensis	UN	GCA_002147375	√	B. cereus s.s. biovar Thuringiensis; B. Thuringiensis
3007	Bacillus_thuringiensis	B.thuringiensis#serovar_wratislaviensis#BGSC_4BJ1	wratislaviensis	47	GCA_002146695	√	B. mosaicus biovar Thuringiensis; B. Thuringiensis
3008	Bacillus_thuringiensis	B.thuringiensis#serovar_vazensis#BGSC_4CE1	vazensis	67	GCA_002146905	√	B. mosaicus biovar Thuringiensis; B. Thuringiensis
3009	Bacillus_thuringiensis	B.thuringiensis#serovar_toumanoffi#BGSC_4N1	toumanoffi	11a, 11b	GCA_002147315	√	B. cereus s.s. biovar Thuringiensis; B. Thuringiensis
3010	Bacillus_thuringiensis	B.thuringiensis#serovar_tolworthi#Pasteur_Institute_Standard_strain	tolworthi	9	GCA_001548175	√	B. cereus s.s. biovar Thuringiensis; B. Thuringiensis
3011	Bacillus_thuringiensis	B.thuringiensis#serovar_tolworthi#BGSC_4L3	tolworthi	9	GCA_002147245	√	B. cereus s.s. biovar Thuringiensis; B. Thuringiensis
3015	Bacillus_thuringiensis	B.thuringiensis#serovar_tolworthi#NA205-3	tolworthi	9	GCA_000571955	√	B. cereus s.s. biovar Thuringiensis; B. Thuringiensis
3016	Bacillus_thuringiensis	B.thuringiensis#serovar_tohokuensis#BGSC_4V1	tohokuensis	17	GCA_002147425	√	B. cereus s.s.
3017	Bacillus_thuringiensis	B.thuringiensis#serovar_toguchini#BGSC_4AD1	toguchini	31	GCA_002146345	√	B. cereus s.s. biovar Thuringiensis; B. Thuringiensis
3018	Bacillus_thuringiensis	B.thuringiensis#serovar_tochigiensis#BGSC_4Y1	tochigiensis	19	GCA_000161475	√	B. mosaicus biovar Thuringiensis; B. Thuringiensis
3019	Bacillus_thuringiensis	B.thuringiensis#serovar_thuringiensis#T01001	thuringiensis	1	GCA_000161515	√	B. cereus s.s. biovar Thuringiensis; B. Thuringiensis
3020	Bacillus_thuringiensis	B.thuringiensis#serovar_thuringiensis#IS5056	thuringiensis	1	GCA_000341665	√	B. cereus s.s. biovar Thuringiensis; B. Thuringiensis
3021	Bacillus_thuringiensis	B.thuringiensis#serovar_thuringiensis#YBT_1518	thuringiensis	1	GCA_000497525	√	B. cereus s.s. biovar Thuringiensis; B. Thuringiensis
3022	Bacillus_thuringiensis	B.thuringiensis#serovar_thuringiensis#BGSC_4A4	thuringiensis	1	GCA_002146335	√	B. cereus s.s. biovar Thuringiensis; B. Thuringiensis
3030	Bacillus_thuringiensis	B.thuringiensis#serovar_thuringiensis#BGSC_4A3	thuringiensis	1	GCA_002911755	√	B. cereus s.s. biovar Thuringiensis; B. Thuringiensis
3031	Bacillus_thuringiensis	B.thuringiensis#serovar_thompsoni#BGSC_4O1	thompsoni	12	GCA_002147325	√	B. cereus s.s. biovar Thuringiensis; B. Thuringiensis
3032	Bacillus_thuringiensis	B.thuringiensis#serovar_thailandensis#T68001	thailandensis	UN	GCA_002147755	√	B. mosaicus subsp. cereus; B. cereus
3033	Bacillus_thuringiensis	B.thuringiensis#serovar_sylvestriensis#BGSC_4BY1	sylvestriensis	61	GCA_002147985	√	B. mosaicus biovar Thuringiensis; B. Thuringiensis
3034	Bacillus_thuringiensis	B.thuringiensis#serovar_sumiyoshiensis#BGSC_4AO1	sumiyoshiensis	3a, 3d	GCA_002146405	√	B. cereus s.s. biovar Thuringiensis; B. Thuringiensis
3035	Bacillus_thuringiensis	B.thuringiensis#serovar_sotto_dendrolimus#T04001	sotto/dendrolimus	4a, 4b	GCA_000161535	√	-
3038	Bacillus_thuringiensis	B.thuringiensis#serovar_sotto_dendrolimus#NRRLB-18679	sotto/dendrolimus	4a, 4b	GCA_002912025	√	B. mosaicus biovar Thuringiensis; B. Thuringiensis
3039	Bacillus_thuringiensis	B.thuringiensis#serovar_sotto_dendrolimus#BGSC_4E3	sotto/dendrolimus	4a, 4b	GCA_002911825	√	B. cereus s.s. biovar Thuringiensis; B. Thuringiensis
3040	Bacillus_thuringiensis	B.thuringiensis#serovar_sooncheon#BGSC_4BB1	sooncheon	41	GCA_002147025	√	B. mosaicus biovar Thuringiensis; B. Thuringiensis
3041	Bacillus_thuringiensis	B.thuringiensis#serovar_sinensis#T70001	sinensis	UN	GCA_002148135	√	B. mosaicus
3042	Bacillus_thuringiensis	B.thuringiensis#serovar_silo#BGSC_4AG1	silo	26	GCA_002146395	√	B. cereus s.s. biovar Thuringiensis; B. Thuringiensis
3043	Bacillus_thuringiensis	B.thuringiensis#serovar_sichuansis#MC28	sichuansis	UN	GCA_000300475	√	B. toyonensis biovar Thuringiensis; B. Thuringiensis
3044	Bacillus_thuringiensis	B.thuringiensis#serovar_shanongiensis#BGSC_4AN1	shanongiensis	22	GCA_002147795	√	B. toyonensis
3045	Bacillus_thuringiensis	B.thuringiensis#serovar_seoulensis#BGSC_4AQ1	seoulensis	35	GCA_002146525	√	B. toyonensis
3046	Bacillus_thuringiensis	B.thuringiensis#serovar_roskildiensis#BGSC_4BG1	roskildiensis	45	GCA_002146655	√	B. mosaicus biovar Thuringiensis; B. Thuringiensis
3047	Bacillus_thuringiensis	B.thuringiensis#serovar_rongseni#BGSC_4BT1_02	rongseni	56	GCA_002146815	√	B. cereus s.s. biovar Thuringiensis; B. Thuringiensis
3048	Bacillus_thuringiensis	B.thuringiensis#serovar_pulsiensis#BGSC_4CC1	pulsiensis	65	GCA_000161695	√	B. mosaicus biovar Thuringiensis; B. Thuringiensis
3049	Bacillus_thuringiensis	B.thuringiensis#serovar_pondicheriensis#BGSC_4BA1_02	pondicheriensis	20a, 20c	GCA_000161655	√	B. mosaicus
3050	Bacillus_thuringiensis	B.thuringiensis#serovar_poloniensis#BGSC_4BR1	poloniensis	54	GCA_002146785	√	B. cereus s.s. biovar Thuringiensis; B. Thuringiensis
3051	Bacillus_thuringiensis	B.thuringiensis#serovar_pirenaica#BGSC_4BU1	pirenaica	57	GCA_002147955	√	B. cereus s.s. biovar Thuringiensis; B. Thuringiensis
3052	Bacillus_thuringiensis	B.thuringiensis#serovar_pingluonsis#BGSC_4BX1	pingluonsis	60	GCA_002146825	√	B. mosaicus biovar Thuringiensis; B. Thuringiensis
3053	Bacillus_thuringiensis	B.thuringiensis#serovar_palmanyolensis#BGSC_4BS1	palmanyolensis	55	GCA_002148015	√	B. cereus s.s. biovar Thuringiensis; B. Thuringiensis
3054	Bacillus_thuringiensis	B.thuringiensis#serovar_pakistani#T13001	pakistani	13	GCA_000161555	√	B. cereus s.s. biovar Thuringiensis; B. Thuringiensis
3057	Bacillus_thuringiensis	B.thuringiensis#serovar_pahangi#T69001	pahangi	UN	GCA_002147745	√	B. cereus s.s.
3058	Bacillus_thuringiensis	B.thuringiensis#serovar_oswaldocruzi#BGSC_4AS1	oswaldocruzi	38	GCA_002147835	√	B. mosaicus biovar Thuringiensis; B. Thuringiensis
3059	Bacillus_thuringiensis	B.thuringiensis#serovar_ostriniae#BGSC_4Z1	ostriniae	8a, 8c	GCA_002147475	√	B. cereus s.s.
3060	Bacillus_thuringiensis	B.thuringiensis#serovar_novosibirsk#BGSC_4AX1	novosibirsk	24a, 24c	GCA_002146615	√	B. cereus s.s. biovar Thuringiensis; B. Thuringiensis
3061	Bacillus_thuringiensis	B.thuringiensis#serovar_nigeriensis#BGSC_4AZ1	nigeriensis	8b, 8d	GCA_002146465	√	B. cereus s.s.
3064	Bacillus_thuringiensis	B.thuringiensis#serovar_navarrensis#BGSC_4BM1	navarrensis	50	GCA_002146725	√	B. mycoides
3065	Bacillus_thuringiensis	B.thuringiensis#serovar_muju#BGSC_4BL1	muju	49	GCA_002146705	√	B. mosaicus
3066	Bacillus_thuringiensis	B.thuringiensis#serovar_morrisoni#HD_600	morrisoni	8a, 8b	GCA_000833655	√	B. cereus s.s. biovar Thuringiensis; B. Thuringiensis
3067	Bacillus_thuringiensis	B.thuringiensis#serovar_morrisoni#BGSC_4AA1_01	morrisoni	8a, 8b	GCA_000940785	√	B. cereus s.s. biovar Thuringiensis; B. Thuringiensis
3068	Bacillus_thuringiensis	B.thuringiensis#serovar_morrisoni#HD12	morrisoni	8a, 8b	GCA_001598095	√	B. cereus s.s. biovar Thuringiensis; B. Thuringiensis
3072	Bacillus_thuringiensis	B.thuringiensis#serovar_morrisoni#BGSC_4K1	morrisoni	8a, 8b	GCA_002911975	√	B. cereus s.s. biovar Thuringiensis; B. Thuringiensis
3073	Bacillus_thuringiensis	B.thuringiensis#serovar_monterrey#BGSC_4AJ1_03	monterrey	28a, 28b	GCA_000161595	√	B. mosaicus biovar Thuringiensis; B. Thuringiensis
3074	Bacillus_thuringiensis	B.thuringiensis#serovar_mexicanensis#27	mexicanensis	27	GCA_000969665	√	B. cereus s.s. biovar Thuringiensis; B. Thuringiensis
3075	Bacillus_thuringiensis	B.thuringiensis#serovar_mexicanensis#BGSC_4AC1	mexicanensis	27	GCA_002146325	√	B. mosaicus biovar Thuringiensis; B. Thuringiensis
3076	Bacillus_thuringiensis	B.thuringiensis#serovar_medellin#T30001	medellin	UN	GCA_002148155	√	B. cereus s.s. biovar Thuringiensis; B. Thuringiensis
3077	Bacillus_thuringiensis	B.thuringiensis#serovar_medellin#NRRL23135	medellin	UN	GCA_002911795	√	B. cereus s.s. biovar Thuringiensis; B. Thuringiensis
3078	Bacillus_thuringiensis	B.thuringiensis#serovar_malayensis#BGSC_4AV1	malayensis	36	GCA_002146975	√	B. toyonensis
3079	Bacillus_thuringiensis	B.thuringiensis#serovar_malayensis#NRRLB23152	malayensis	36	GCA_002911875	√	B. mosaicus
3080	Bacillus_thuringiensis	B.thuringiensis#serovar_londrina#BGSC_4BF1	londrina	10a, 10c	GCA_002147055	√	B. cereus s.s. biovar Thuringiensis; B. Thuringiensis
3081	Bacillus_thuringiensis	B.thuringiensis#serovar_leesis#BGSC_4AK1	leesis	33	GCA_002147805	√	B. cereus s.s. biovar Thuringiensis; B. Thuringiensis
3082	Bacillus_thuringiensis	B.thuringiensis#serovar_kyushuensis#BGSC_4U1_01	kyushuensis	11a, 11c	GCA_002147395	√	B. cereus s.s.
3083	Bacillus_thuringiensis	B.thuringiensis#serovar_kurstaki#BMB171	kurstaki	3a, 3b, 3c	GCA_000092165	√	B. cereus s.s.
3084	Bacillus_thuringiensis	B.thuringiensis#serovar_kurstaki#T03a001	kurstaki	3a, 3b, 3c	GCA_000161575	√	B. cereus s.s. biovar Thuringiensis; B. Thuringiensis
3085	Bacillus_thuringiensis	B.thuringiensis#serovar_kurstaki#HD73_Bt	kurstaki	3a, 3b, 3c	GCA_000338755	√	B. cereus s.s. biovar Thuringiensis; B. Thuringiensis
3086	Bacillus_thuringiensis	B.thuringiensis#serovar_kurstaki#YBT_1520_01	kurstaki	3a, 3b, 3c	GCA_000688795	√	B. cereus s.s. biovar Thuringiensis; B. Thuringiensis
3087	Bacillus_thuringiensis	B.thuringiensis#serovar_kurstaki#HD_1_03	kurstaki	3a, 3b, 3c	GCA_000717535	√	B. cereus s.s. biovar Thuringiensis; B. Thuringiensis
3088	Bacillus_thuringiensis	B.thuringiensis#serovar_kurstaki#BP865	kurstaki	3a, 3b, 3c	GCA_001880125	√	B. cereus s.s. biovar Thuringiensis; B. Thuringiensis
3092	Bacillus_thuringiensis	B.thuringiensis#serovar_kurstaki#7.1o	kurstaki	3a, 3b, 3c	GCA_002912105	√	B. cereus s.s. biovar Thuringiensis; B. Thuringiensis
3093	Bacillus_thuringiensis	B.thuringiensis#serovar_kumamotoensis#BGSC_4W1_01	kumamotoensis	18a, 18b	GCA_002147415	√	B. cereus s.s. biovar Thuringiensis; B. Thuringiensis
3095	Bacillus_thuringiensis	B.thuringiensis#serovar_konkukian#BGSC_4AH1	konkukian	34	GCA_002148025	√	B. mosaicus biovar Thuringiensis; B. Thuringiensis
3096	Bacillus_thuringiensis	B.thuringiensis#serovar_konkukian#97-27	konkukian	34	GCA_000008505	√	B. mosaicus
3097	Bacillus_thuringiensis	B.thuringiensis#serovar_kim#BGSC_4BP1	kim	52	GCA_002146755	√	B. cereus s.s. biovar Thuringiensis; B. Thuringiensis
3103	Bacillus_thuringiensis	B.thuringiensis#serovar_jinghongiensis#BGSC_4AR1	jinghongiensis	42	GCA_002146445	√	B. cereus s.s. biovar Thuringiensis; B. Thuringiensis
3104	Bacillus_thuringiensis	B.thuringiensis#serovar_jegathesan#BGSC_4CF1	jegathesan	28a, 28c	GCA_002148045	√	B. cereus s.s. biovar Thuringiensis; B. Thuringiensis
3105	Bacillus_thuringiensis	B.thuringiensis#serovar_japonensis#BGSC_4AT1	japonensis	23	GCA_002146545	√	B. cereus s.s. biovar Thuringiensis; B. Thuringiensis
3106	Bacillus_thuringiensis	B.thuringiensis#serovar_japonensis#strain_62	japonensis	23	GCA_002911785	√	B. cereus s.s. biovar Thuringiensis; B. Thuringiensis
3107	Bacillus_thuringiensis	B.thuringiensis#serovar_japonensis#Buibui	japonensis	23	GCA_002911745	√	B. cereus s.s. biovar Thuringiensis; B. Thuringiensis
3108	Bacillus_thuringiensis	B.thuringiensis#serovar_israelensis#ATCC_35646	israelensis	14	GCA_000167695	√	-
3109	Bacillus_thuringiensis	B.thuringiensis#serovar_israelensis#HD_789	israelensis	14	GCA_000292705	√	B. cereus s.s. biovar Thuringiensis; B. Thuringiensis
3110	Bacillus_thuringiensis	B.thuringiensis#serovar_israelensis#4Q7	israelensis	14	GCA_000585975	√	B. cereus s.s.
3111	Bacillus_thuringiensis	B.thuringiensis#serovar_israelensis#BGSC_4Q1_01	israelensis	14	GCA_002147335	√	B. cereus s.s. biovar Thuringiensis; B. Thuringiensis
3116	Bacillus_thuringiensis	B.thuringiensis#serovar_iberica#BGSC_4BW1	iberica	59	GCA_002147965	√	B. cereus s.s.
3117	Bacillus_thuringiensis	B.thuringiensis#serovar_huazhongensis#BGSC_4BD1	huazhongensis	40	GCA_000161675	√	B. cereus s.s. biovar Thuringiensis; B. Thuringiensis
3118	Bacillus_thuringiensis	B.thuringiensis#serovar_higo#BGSC_4AU1	higo	44	GCA_002147895	√	B. cereus s.s. biovar Thuringiensis; B. Thuringiensis
3119	Bacillus_thuringiensis	B.thuringiensis#serovar_higo#NRRLB-23150	higo	44	GCA_002912045	√	B. cereus s.s. biovar Thuringiensis; B. Thuringiensis
3120	Bacillus_thuringiensis	B.thuringiensis#serovar_guiyangiensis#BGSC_4BC1	guiyangiensis	43	GCA_002146605	√	B. mosaicus biovar Thuringiensis; B. Thuringiensis
3121	Bacillus_thuringiensis	B.thuringiensis#serovar_graciosensis#BGSC_4CD1	graciosensis	66	GCA_002146885	√	B. mosaicus biovar Thuringiensis; B. Thuringiensis
3122	Bacillus_thuringiensis	B.thuringiensis#serovar_galleriae#HD_29	galleriae	5a, 5b	GCA_000803665	√	B. cereus s.s. biovar Thuringiensis; B. Thuringiensis
3123	Bacillus_thuringiensis	B.thuringiensis#serovar_galleriae#BGSC_4G1	galleriae	5a, 5b	GCA_002147105	√	B. cereus s.s. biovar Thuringiensis; B. Thuringiensis
3126	Bacillus_thuringiensis	B.thuringiensis#serovar_galleriae#BGSC_4G4	galleriae	5a, 5b	GCA_002911925	√	B. cereus s.s. biovar Thuringiensis; B. Thuringiensis
3127	Bacillus_thuringiensis	B.thuringiensis#serovar_fukuokaensis#BGSC_4AP1	fukuokaensis	3a, 3d, 3e	GCA_002146425	√	B. cereus s.s. biovar Thuringiensis; B. Thuringiensis
3128	Bacillus_thuringiensis	B.thuringiensis#serovar_finitimus#YBT_020	finitimus	2	GCA_000190515	√	B. mosaicus biovar Thuringiensis; B. Thuringiensis
3129	Bacillus_thuringiensis	B.thuringiensis#serovar_finitimus#CTC_01	finitimus	2	GCA_001455345	√	B. mosaicus
3130	Bacillus_thuringiensis	B.thuringiensis#serovar_finitimus#BGSC_4B2_01	finitimus	2	GCA_002146625	√	B. mosaicus biovar Thuringiensis; B. Thuringiensis
3133	Bacillus_thuringiensis	B.thuringiensis#serovar_entomocidus_subtoxicus#BGSC_4I4_02	entomocidus/subtoxicus	6	GCA_002146945	√	B. cereus s.s. biovar Thuringiensis; B. Thuringiensis
3138	Bacillus_thuringiensis	B.thuringiensis#serovar_darmstadiensis#BGSC_4M3_01	darmstadiensis	10a, 10b	GCA_002147295	√	B. cereus s.s.
3139	Bacillus_thuringiensis	B.thuringiensis#serovar_darmstadiensis#YBT032	darmstadiensis	10a, 10b	GCA_002147495	√	B. cereus s.s. biovar Thuringiensis; B. Thuringiensis
3144	Bacillus_thuringiensis	B.thuringiensis#serovar_dakota#BGSC_4R1	dakota	15	GCA_002148095	√	B. cereus s.s.
3145	Bacillus_thuringiensis	B.thuringiensis#serovar_coreanensis#ST7	coreanensis	25	GCA_001675515	√	-
3146	Bacillus_thuringiensis	B.thuringiensis#serovar_coreanensis#BGSC_4AL1	coreanensis	25	GCA_002146505	√	B. mosaicus biovar Thuringiensis; B. Thuringiensis
3147	Bacillus_thuringiensis	B.thuringiensis#serovar_colmeri#BGSC_4X1	colmeri	21	GCA_002147435	√	B. cereus s.s. biovar Thuringiensis; B. Thuringiensis
3148	Bacillus_thuringiensis	B.thuringiensis#serovar_chinensis#CT_43	chinensis	UN	GCA_000193355	√	B. cereus s.s. biovar Thuringiensis; B. Thuringiensis
3149	Bacillus_thuringiensis	B.thuringiensis#serovar_chanpaisis#BGSC_4BH1	chanpaisis	46	GCA_002146665	√	B. mosaicus
3150	Bacillus_thuringiensis	B.thuringiensis#serovar_canadensis#BGSC_4H2	canadensis	5a, 5c	GCA_002146925	√	B. cereus s.s.
3151	Bacillus_thuringiensis	B.thuringiensis#serovar_canadensis#BGSC_4H1	canadensis	5a, 5c	GCA_002147125	√	B. mosaicus subsp. cereus; B. cereus
3155	Bacillus_thuringiensis	B.thuringiensis#serovar_cameroun#BGSC_4AF1	cameroun	32	GCA_002146365	√	B. toyonensis
3156	Bacillus_thuringiensis	B.thuringiensis#serovar_brasilensis#BGSC_4AY1	brasilensis	39	GCA_002146985	√	B. mosaicus
3157	Bacillus_thuringiensis	B.thuringiensis#serovar_bolivia#T63001	bolivia	UN	GCA_002147715	√	B. cereus s.s.
3158	Bacillus_thuringiensis	B.thuringiensis#serovar_berliner#ATCC_10792_01	berliner	UN	GCA_002119445	√	B. cereus s.s. biovar Thuringiensis; B. Thuringiensis
3159	Bacillus_thuringiensis	B.thuringiensis#serovar_balearica#BGSC_4BK1	balearica	48	GCA_002147065	√	B. mosaicus
3160	Bacillus_thuringiensis	B.thuringiensis#serovar_azorensis#BGSC_4CB1	azorensis	64	GCA_002147085	√	B. cereus s.s. biovar Thuringiensis; B. Thuringiensis
3161	Bacillus_thuringiensis	B.thuringiensis#serovar_asturiensis#BGSC_4BQ1	asturiensis	53	GCA_002146775	√	B. mycoides
3162	Bacillus_thuringiensis	B.thuringiensis#serovar_argentinensis#BGSC_4BV1	argentinensis	58	GCA_002147935	√	B. mosaicus biovar Thuringiensis; B. Thuringiensis
3163	Bacillus_thuringiensis	B.thuringiensis#serovar_andalousiensis#BGSC_4AW1_02	andalousiensis	37	GCA_000161635	√	B. mosaicus biovar Thuringiensis; B. Thuringiensis
3164	Bacillus_thuringiensis	B.thuringiensis#serovar_amagiensis#BGSC_4AE1	amagiensis	29	GCA_002146315	√	B. cereus s.s. biovar Thuringiensis; B. Thuringiensis
3165	Bacillus_thuringiensis	B.thuringiensis#serovar_alesti#BGSC_4C1_01	alesti	3a, 3c	GCA_001640965	√	B. cereus s.s. biovar Thuringiensis; B. Thuringiensis
3166	Bacillus_thuringiensis	B.thuringiensis#serovar_alesti#BGSC_4C3	alesti	3a, 3c	GCA_002911965	√	B. cereus s.s. biovar Thuringiensis; B. Thuringiensis
3167	Bacillus_thuringiensis	B.thuringiensis#serovar_aizawai_pacificus#Leapi01	aizawai/pacificus	7	GCA_000468975	√	-
3168	Bacillus_thuringiensis	B.thuringiensis#serovar_aizawai_pacificus#Hu4_2	aizawai/pacificus	7	GCA_000468995	√	B. cereus s.s. biovar Thuringiensis; B. Thuringiensis
3169	Bacillus_thuringiensis	B.thuringiensis#serovar_aizawai_pacificus#HD_133	aizawai/pacificus	7	GCA_001880115	√	B. cereus s.s. biovar Thuringiensis; B. Thuringiensis
3170	Bacillus_thuringiensis	B.thuringiensis#serovar_aizawai_pacificus#BGSC_4J2	aizawai/pacificus	7	GCA_002147155	√	B. cereus s.s. biovar Thuringiensis; B. Thuringiensis
3171	Bacillus_thuringiensis	B.thuringiensis#serovar_aizawai_pacificus#BGSC_4J1	aizawai/pacificus	7	GCA_002147165	√	B. cereus s.s. biovar Thuringiensis; B. Thuringiensis
3172	Bacillus_thuringiensis	B.thuringiensis#serovar_aizawai_pacificus#BGSC_4J3	aizawai/pacificus	7	GCA_002147185	√	B. cereus s.s. biovar Thuringiensis; B. Thuringiensis
3173	Bacillus_thuringiensis	B.thuringiensis#serovar_aizawai_pacificus#BGSC_4J4	aizawai/pacificus	7	GCA_002147235	√	B. cereus s.s. biovar Thuringiensis; B. Thuringiensis
3174	Bacillus_thuringiensis	B.thuringiensis#serovar_aizawai_pacificus#BGSC_4J5	aizawai/pacificus	7	GCA_002147255	√	B. cereus s.s. biovar Thuringiensis; B. Thuringiensis
3175	Bacillus_thuringiensis	B.thuringiensis#serovar_aizawai_pacificus#T07019	aizawai/pacificus	7	GCA_002147565	√	B. cereus s.s. biovar Thuringiensis; B. Thuringiensis
3176	Bacillus_thuringiensis	B.thuringiensis#serovar_aizawai_pacificus#T07005	aizawai/pacificus	7	GCA_002147575	√	B. cereus s.s. biovar Thuringiensis; B. Thuringiensis
3177	Bacillus_thuringiensis	B.thuringiensis#serovar_aizawai_pacificus#T07030	aizawai/pacificus	7	GCA_002147605	√	B. cereus s.s. biovar Thuringiensis; B. Thuringiensis
3178	Bacillus_thuringiensis	B.thuringiensis#serovar_aizawai_pacificus#T07128	aizawai/pacificus	7	GCA_002147635	√	B. cereus s.s. biovar Thuringiensis; B. Thuringiensis
3179	Bacillus_thuringiensis	B.thuringiensis#serovar_aizawai_pacificus#T07148	aizawai/pacificus	7	GCA_002147645	√	B. cereus s.s. biovar Thuringiensis; B. Thuringiensis
3180	Bacillus_thuringiensis	B.thuringiensis#serovar_aizawai_pacificus#T07151	aizawai/pacificus	7	GCA_002147655	√	B. cereus s.s.
3181	Bacillus_thuringiensis	B.thuringiensis#serovar_aizawai_pacificus#T07153	aizawai/pacificus	7	GCA_002147685	√	B. cereus s.s. biovar Thuringiensis; B. Thuringiensis
3182	Bacillus_thuringiensis	B.thuringiensis#serovar_aizawai_pacificus#T07183	aizawai/pacificus	7	GCA_002147725	√	B. cereus s.s. biovar Thuringiensis; B. Thuringiensis
3183	Bacillus_thuringiensis	B.thuringiensis#serovar_aizawai_pacificus#G03	aizawai/pacificus	7	GCA_002893605	√	B. cereus s.s. biovar Thuringiensis; B. Thuringiensis
3184	Bacillus_thuringiensis	B.thuringiensis#Bt407_01	-	-	GCA_000161495	-	B. cereus s.s.
3185	Bacillus_thuringiensis	B.thuringiensis#ATCC_10792_03	-	-	GCA_000161615	-	B. cereus s.s. biovar Thuringiensis; B. Thuringiensis
3186	Bacillus_thuringiensis	B.thuringiensis#HD_1_02	-	-	GCA_000710255	-	B. cereus s.s. biovar Thuringiensis; B. Thuringiensis
3187	Bacillus_thuringiensis	B.thuringiensis#YBT_1520_02	-	-	GCA_000747545	-	B. cereus s.s. biovar Thuringiensis; B. Thuringiensis
3188	Bacillus_thuringiensis	B.thuringiensis#97_27	-	-	GCA_000833085	-	B. mosaicus
3189	Bacillus_thuringiensis	B.thuringiensis#HD_1_01	-	-	GCA_000835235	-	B. cereus s.s. biovar Thuringiensis; B. Thuringiensis
3190	Bacillus_thuringiensis	B.thuringiensis#HD521	-	-	GCA_001183785	-	B. cereus s.s. biovar Thuringiensis; B. Thuringiensis
3191	Bacillus_thuringiensis	B.thuringiensis#BGSC_4AJ1_01	-	-	GCA_002146495	-	B. mosaicus biovar Thuringiensis; B. Thuringiensis
3192	Bacillus_thuringiensis	B.thuringiensis#BGSC_4AW1_01	-	-	GCA_002146595	-	B. cereus s.s. biovar Thuringiensis; B. Thuringiensis
3193	Bacillus_thuringiensis	B.thuringiensis#BGSC_4C1_02	-	-	GCA_002146845	-	B. cereus s.s. biovar Thuringiensis; B. Thuringiensis
3194	Bacillus_thuringiensis	B.thuringiensis#BGSC_4BA1_01	-	-	GCA_002147005	-	B. mosaicus
3195	Bacillus_thuringiensis	B.thuringiensis#CTC_02	-	-	GCA_002147505	-	B. mosaicus
3196	Bacillus_thuringiensis	B.thuringiensis#h16	-	-	GCA_002148105	-	B. cereus s.s.
3197	Bacillus_thuringiensis	B.thuringiensis#HD133	-	-	GCA_002236945	-	B. cereus s.s. biovar Thuringiensis; B. Thuringiensis
3198	Bacillus_thuringiensis	B.thuringiensis#ATCC_10792_02	-	-	GCA_002243685	-	-
3199	Bacillus_thuringiensis	B.thuringiensis#BA04	-	-	GCA_002969075	-	B. cereus s.s. biovar Thuringiensis; B. Thuringiensis
3200	Bacillus_thuringiensis	B.thuringiensis#NMTD81	-	-	GCA_002998815	-	B. cereus s.s. biovar Thuringiensis; B. Thuringiensis
3201	Bacillus_thuringiensis	B.thuringiensis#GBAC46	-	-	GCA_002998855	-	B. cereus s.s.
3202	Bacillus_thuringiensis	B.thuringiensis#Bt_ICA_UNMSM10RA	-	-	GCA_003046465	-	B. cereus s.s. biovar Thuringiensis; B. Thuringiensis
3203	Bacillus_thuringiensis	B.thuringiensis#BT62	-	-	GCA_003054785	-	B. cereus s.s. biovar Thuringiensis; B. Thuringiensis
3204	Bacillus_thuringiensis	B.thuringiensis#m401	-	-	GCA_003112375	-	B. cereus s.s.
3205	Bacillus_thuringiensis	B.thuringiensis#rc6	-	-	GCA_003150715	-	B. cereus s.s.
3206	Bacillus_thuringiensis	B.thuringiensis#kn11	-	-	GCA_003312445	-	B. cereus s.s. biovar Thuringiensis; B. Thuringiensis
3207	Bacillus_thuringiensis	B.thuringiensis#BAM	-	-	GCA_003399465	-	B. cereus s.s. biovar Thuringiensis; B. Thuringiensis
3208	Bacillus_thuringiensis	B.thuringiensis#BLB406	-	-	GCA_003444735	-	B. cereus s.s. biovar Thuringiensis; B. Thuringiensis
3209	Bacillus_thuringiensis	B.thuringiensis#AM65_52	-	-	GCA_003445395	-	B. cereus s.s.
3210	Bacillus_thuringiensis	B.thuringiensis#c_21	-	-	GCA_003612265	-	B. cereus s.s.
3211	Bacillus_thuringiensis	B.thuringiensis#QZL38	-	-	GCA_003626955	-	-
3212	Bacillus_thuringiensis	B.thuringiensis#INTA_Mo4_4	-	-	GCA_003719805	-	-
3213	Bacillus_thuringiensis	B.thuringiensis#C15_01	-	-	GCA_003991175	-	-
3214	Bacillus_thuringiensis	B.thuringiensis#G25_42	-	-	GCA_004009875	-	-
3215	Bacillus_thuringiensis	B.thuringiensis#T414	-	-	GCA_004167115	-	-
3216	Bacillus_thuringiensis	B.thuringiensis#T0131	-	-	GCA_004194435	-	-
3217	Bacillus_thuringiensis	B.thuringiensis#ASM419445v2	-	-	GCA_004194455	-	-
3218	Bacillus_thuringiensis	B.thuringiensis#T0139	-	-	GCA_004194475	-	-
3219	Bacillus_thuringiensis	B.thuringiensis#T26	-	-	GCA_004309715	-	-
3220	Bacillus_thuringiensis	B.thuringiensis#MS532a	-	-	GCA_004330315	-	-
3221	Bacillus_thuringiensis	B.thuringiensis#MS12	-	-	GCA_004330415	-	-
3222	Bacillus_thuringiensis	B.thuringiensis#LP_2_YM	-	-	GCA_004343085	-	-
3223	Bacillus_thuringiensis	B.thuringiensis#LP_1_YM	-	-	GCA_004346705	-	-
3224	Bacillus_thuringiensis	B.thuringiensis#Bti	-	-	GCA_004354265	-	-
3225	Bacillus_thuringiensis	B.thuringiensis#F14_1	-	-	GCA_004368515	-	-
3226	Bacillus_thuringiensis	B.thuringiensis#DPC6431	-	-	GCA_004519705	-	-
3227	Bacillus_thuringiensis	B.thuringiensis#MW	-	-	GCA_005048915	-	-
3228	Bacillus_thuringiensis	B.thuringiensis#BT_59	-	-	GCA_005155285	-	-
3229	Bacillus_thuringiensis	B.thuringiensis#HM_311	-	-	GCA_006151925	-	-
3230	Bacillus_thuringiensis	B.thuringiensis#1230	-	-	GCA_007829295	-	-
3231	Bacillus_thuringiensis	B.thuringiensis#NT06	-	-	GCA_008829745	-	-
3232	Bacillus_thuringiensis	B.thuringiensis#PT02	-	-	GCA_008829765	-	-
3233	Bacillus_thuringiensis	B.thuringiensis#DBG15	-	-	GCA_008829775	-	-
3234	Bacillus_thuringiensis	B.thuringiensis#PT18	-	-	GCA_008829805	-	-
3235	Bacillus_thuringiensis	B.thuringiensis#QB15	-	-	GCA_008829815	-	-
3236	Bacillus_thuringiensis	B.thuringiensis#TB08	-	-	GCA_008829845	-	-
3237	Bacillus_thuringiensis	B.thuringiensis#RM11_2019	-	-	GCA_008923385	-	-
3238	Bacillus_thuringiensis	B.thuringiensis#JW_1	-	-	GCA_009025915	-	-
3239	Bacillus_thuringiensis	B.thuringiensis#BM311_1	-	-	GCA_009078315	-	-
3240	Bacillus_thuringiensis	B.thuringiensis#GA_A07	-	-	GCA_009224065	-	-
3241	Bacillus_thuringiensis	B.thuringiensis#GPL_O901	-	-	GCA_009498655	-	-
3242	Bacillus_thuringiensis	B.thuringiensis#SID4914	-	-	GCA_009865315	-	-
3243	Bacillus_thuringiensis	B.thuringiensis#MORW_BS1_1	-	-	GCA_011765855	-	-
3244	Bacillus_thuringiensis	B.thuringiensis#B23193	-	-	GCA_012222085	-	-
3245	Bacillus_thuringiensis	B.thuringiensis#CH_48	-	-	GCA_013004265	-	-
3246	Bacillus_thuringiensis	B.thuringiensis#BGSC_4Q7rifR	-	-	GCA_013113775	-	-
3247	Bacillus_thuringiensis	B.thuringiensis#FDAARGOS_796	-	-	GCA_013267295	-	-
3248	Bacillus_thuringiensis	B.thuringiensis#FDAARGOS_795	-	-	GCA_013267315	-	-
3249	Bacillus_thuringiensis	B.thuringiensis#FDAARGOS_793	-	-	GCA_013267335	-	-
3250	Bacillus_thuringiensis	B.thuringiensis#FDAARGOS_794	-	-	GCA_013267795	-	-
3251	Bacillus_thuringiensis	B.thuringiensis#FDAARGOS_792	-	-	GCA_013267815	-	-
3252	Bacillus_thuringiensis	B.thuringiensis#HER1410	-	-	GCA_013340745	-	-
3253	Bacillus_thuringiensis	B.thuringiensis#FDAARGOS_791	-	-	GCA_013343075	-	-
3254	Bacillus_thuringiensis	B.thuringiensis#IIF3SG_B3	-	-	GCA_013345765	-	-
3255	Bacillus_thuringiensis	B.thuringiensis#IIF4SW_B2	-	-	GCA_013345805	-	-
3256	Bacillus_thuringiensis	B.thuringiensis#IIF4SW_P4	-	-	GCA_013345815	-	-
3257	Bacillus_thuringiensis	B.thuringiensis#IIF4SW_P3	-	-	GCA_013345825	-	-
3258	Bacillus_thuringiensis	B.thuringiensis#IIF4SW_B1	-	-	GCA_013345865	-	-
3259	Bacillus_thuringiensis	B.thuringiensis#IIF4SW_B3	-	-	GCA_013345885	-	-
3260	Bacillus_thuringiensis	B.thuringiensis#IIF2SG_B1	-	-	GCA_013345905	-	-
3261	Bacillus_thuringiensis	B.thuringiensis#IIF4SW_P5	-	-	GCA_013345915	-	-
3262	Bacillus_thuringiensis	B.thuringiensis#IIF7SG_B4	-	-	GCA_013345935	-	-
3263	Bacillus_thuringiensis	B.thuringiensis#IIF4SW_P2	-	-	GCA_013346115	-	-
3264	Bacillus_thuringiensis	B.thuringiensis#IIF1SG_B5	-	-	GCA_013346135	-	-
3265	Bacillus_thuringiensis	B.thuringiensis#FDAARGOS_801	-	-	GCA_013346845	-	-
3266	Bacillus_thuringiensis	B.thuringiensis#FDAARGOS_800	-	-	GCA_013364055	-	-
3267	Bacillus_thuringiensis	B.thuringiensis#KNU_26	-	-	GCA_013377575	-	-
3268	Bacillus_thuringiensis	B.thuringiensis#KNU_25	-	-	GCA_013377585	-	-
3269	Bacillus_thuringiensis	B.thuringiensis#AR23	-	-	GCA_901007655	-	-
3270	Bacillus_thuringiensis	B.thuringiensis#Al_Hakam	-	-	GCA_000015065	-	B. mosaicus
3271	Bacillus_thuringiensis	B.thuringiensis#IBL_200	-	-	GCA_000161715	-	B. cereus s.s. biovar Thuringiensis; B. Thuringiensis
3272	Bacillus_thuringiensis	B.thuringiensis#IBL_4222	-	-	GCA_000161735	-	B. cereus s.s. biovar Thuringiensis; B. Thuringiensis
3273	Bacillus_thuringiensis	B.thuringiensis#HD_771	-	-	GCA_000292455	-	B. cereus s.s. biovar Thuringiensis; B. Thuringiensis
3274	Bacillus_thuringiensis	B.thuringiensis#407	-	-	GCA_000306745	-	B. cereus s.s.
3275	Bacillus_thuringiensis	B.thuringiensis#T01_328	-	-	GCA_000387405	-	B. cereus s.s. biovar Thuringiensis; B. Thuringiensis
3276	Bacillus_thuringiensis	B.thuringiensis#DB27	-	-	GCA_000530375	-	B. cereus s.s. biovar Thuringiensis; B. Thuringiensis
3277	Bacillus_thuringiensis	B.thuringiensis#NBIN_866	-	-	GCA_000600315	-	B. cereus s.s. biovar Thuringiensis; B. Thuringiensis
3278	Bacillus_thuringiensis	B.thuringiensis#XL6	-	-	GCA_000774075	-	-
3279	Bacillus_thuringiensis	B.thuringiensis#HD1011	-	-	GCA_000832485	-	B. mosaicus
3280	Bacillus_thuringiensis	B.thuringiensis#HD571	-	-	GCA_000832825	-	B. mosaicus
3281	Bacillus_thuringiensis	B.thuringiensis#HD682	-	-	GCA_000832925	-	B. mosaicus
3282	Bacillus_thuringiensis	B.thuringiensis#HD1002	-	-	GCA_000835025	-	B. cereus s.s. biovar Thuringiensis; B. Thuringiensis
3283	Bacillus_thuringiensis	B.thuringiensis#Sbt003	-	-	GCA_000878525	-	B. cereus s.s. biovar Thuringiensis; B. Thuringiensis
3284	Bacillus_thuringiensis	B.thuringiensis#YC_10	-	-	GCA_001017635	-	B. cereus s.s. biovar Thuringiensis; B. Thuringiensis
3285	Bacillus_thuringiensis	B.thuringiensis#HS18_1	-	-	GCA_001182785	-	B. cereus s.s. biovar Thuringiensis; B. Thuringiensis
3286	Bacillus_thuringiensis	B.thuringiensis#ZBG4	-	-	GCA_001238465	-	B. toyonensis
3287	Bacillus_thuringiensis	B.thuringiensis#BR58	-	-	GCA_001402735	-	-
3288	Bacillus_thuringiensis	B.thuringiensis#YWC2_8	-	-	GCA_001420855	-	B. cereus s.s. biovar Thuringiensis; B. Thuringiensis
3289	Bacillus_thuringiensis	B.thuringiensis#KB1	-	-	GCA_001573165	-	B. mosaicus
3290	Bacillus_thuringiensis	B.thuringiensis#Bt185	-	-	GCA_001595725	-	B. cereus s.s. biovar Thuringiensis; B. Thuringiensis
3291	Bacillus_thuringiensis	B.thuringiensis#Bc601	-	-	GCA_001618665	-	B. cereus s.s.
3292	Bacillus_thuringiensis	B.thuringiensis#MYBT18246	-	-	GCA_001685565	-	B. cereus s.s. biovar Thuringiensis; B. Thuringiensis
3293	Bacillus_thuringiensis	B.thuringiensis#KNU_07	-	-	GCA_001692675	-	B. cereus s.s.
3294	Bacillus_thuringiensis	B.thuringiensis#Bt18247	-	-	GCA_001721165	-	B. cereus s.s. biovar Thuringiensis; B. Thuringiensis
3295	Bacillus_thuringiensis	B.thuringiensis#GOE1_Bt	-	-	GCA_001757675	-	B. cereus s.s.
3296	Bacillus_thuringiensis	B.thuringiensis#GOE2_Bt	-	-	GCA_001757685	-	B. cereus s.s.
3297	Bacillus_thuringiensis	B.thuringiensis#GOE3_Bt	-	-	GCA_001757695	-	B. cereus s.s.
3298	Bacillus_thuringiensis	B.thuringiensis#GOE4_Bt	-	-	GCA_001757745	-	B. cereus s.s.
3299	Bacillus_thuringiensis	B.thuringiensis#GOE5_Bt	-	-	GCA_001757755	-	B. toyonensis
3300	Bacillus_thuringiensis	B.thuringiensis#GOE7_Bt	-	-	GCA_001757775	-	B. toyonensis
3301	Bacillus_thuringiensis	B.thuringiensis#B_2012	-	-	GCA_001883875	-	B. cereus s.s.
3302	Bacillus_thuringiensis	B.thuringiensis#FN31	-	-	GCA_001883945	-	B. cereus s.s.
3303	Bacillus_thuringiensis	B.thuringiensis#INTA_Fr7_4	-	-	GCA_001968805	-	B. cereus s.s. biovar Thuringiensis; B. Thuringiensis
3304	Bacillus_thuringiensis	B.thuringiensis#DNG9	-	-	GCA_002024545	-	B. cereus s.s.
3305	Bacillus_thuringiensis	B.thuringiensis#L_7601	-	-	GCA_002025105	-	B. cereus s.s. biovar Thuringiensis; B. Thuringiensis
3306	Bacillus_thuringiensis	B.thuringiensis#HD5	-	-	GCA_002147535	-	B. cereus s.s. biovar Thuringiensis; B. Thuringiensis
3307	Bacillus_thuringiensis	B.thuringiensis#I13	-	-	GCA_002147555	-	B. cereus s.s. biovar Thuringiensis; B. Thuringiensis
3308	Bacillus_thuringiensis	B.thuringiensis#SCG04_02	-	-	GCA_002173755	-	B. cereus s.s. biovar Thuringiensis; B. Thuringiensis
3309	Bacillus_thuringiensis	B.thuringiensis#YGd22_03	-	-	GCA_002184245	-	B. cereus s.s. biovar Thuringiensis; B. Thuringiensis
3310	Bacillus_thuringiensis	B.thuringiensis#BM_BT15426	-	-	GCA_002192515	-	B. mosaicus
3311	Bacillus_thuringiensis	B.thuringiensis#1126_1	-	-	GCA_002268645	-	B. cereus s.s. biovar Thuringiensis; B. Thuringiensis
3312	Bacillus_thuringiensis	B.thuringiensis#AFS099506	-	-	GCA_002550055	-	B. cereus s.s.
3313	Bacillus_thuringiensis	B.thuringiensis#AFS098506	-	-	GCA_002550185	-	B. cereus s.s.
3314	Bacillus_thuringiensis	B.thuringiensis#AFS098399	-	-	GCA_002550215	-	B. cereus s.s. biovar Thuringiensis; B. Thuringiensis
3315	Bacillus_thuringiensis	B.thuringiensis#AFS097488	-	-	GCA_002550295	-	B. cereus s.s.
3316	Bacillus_thuringiensis	B.thuringiensis#AFS095989	-	-	GCA_002550455	-	B. cereus s.s.
3317	Bacillus_thuringiensis	B.thuringiensis#AFS094329	-	-	GCA_002550605	-	B. cereus s.s.
3318	Bacillus_thuringiensis	B.thuringiensis#AFS093126	-	-	GCA_002550745	-	B. cereus s.s.
3319	Bacillus_thuringiensis	B.thuringiensis#AFS092108	-	-	GCA_002550785	-	B. cereus s.s.
3320	Bacillus_thuringiensis	B.thuringiensis#AFS090355	-	-	GCA_002550915	-	B. cereus s.s.
3321	Bacillus_thuringiensis	B.thuringiensis#AFS089732	-	-	GCA_002550955	-	B. cereus s.s.
3322	Bacillus_thuringiensis	B.thuringiensis#AFS089089	-	-	GCA_002551615	-	B. cereus s.s. biovar Thuringiensis; B. Thuringiensis
3323	Bacillus_thuringiensis	B.thuringiensis#AFS099677	-	-	GCA_002551695	-	B. cereus s.s.
3324	Bacillus_thuringiensis	B.thuringiensis#AFS098336	-	-	GCA_002551805	-	B. cereus s.s.
3325	Bacillus_thuringiensis	B.thuringiensis#AFS097917	-	-	GCA_002551885	-	B. cereus s.s.
3326	Bacillus_thuringiensis	B.thuringiensis#AFS097856	-	-	GCA_002551895	-	B. cereus s.s.
3327	Bacillus_thuringiensis	B.thuringiensis#AFS097325	-	-	GCA_002551955	-	B. cereus s.s.
3328	Bacillus_thuringiensis	B.thuringiensis#AFS096960	-	-	GCA_002552035	-	B. cereus s.s.
3329	Bacillus_thuringiensis	B.thuringiensis#AFS096719	-	-	GCA_002552095	-	B. cereus s.s.
3330	Bacillus_thuringiensis	B.thuringiensis#AFS095788	-	-	GCA_002552245	-	B. cereus s.s.
3331	Bacillus_thuringiensis	B.thuringiensis#AFS095482	-	-	GCA_002552325	-	B. cereus s.s.
3332	Bacillus_thuringiensis	B.thuringiensis#AFS094940	-	-	GCA_002552395	-	B. cereus s.s.
3333	Bacillus_thuringiensis	B.thuringiensis#AFS094706	-	-	GCA_002552415	-	B. cereus s.s.
3334	Bacillus_thuringiensis	B.thuringiensis#AFS099505	-	-	GCA_002552905	-	B. cereus s.s.
3335	Bacillus_thuringiensis	B.thuringiensis#AFS099341	-	-	GCA_002552915	-	B. cereus s.s.
3336	Bacillus_thuringiensis	B.thuringiensis#AFS097514	-	-	GCA_002552985	-	B. cereus s.s.
3337	Bacillus_thuringiensis	B.thuringiensis#AFS096978	-	-	GCA_002553035	-	B. cereus s.s. biovar Thuringiensis; B. Thuringiensis
3338	Bacillus_thuringiensis	B.thuringiensis#AFS096463	-	-	GCA_002553045	-	B. cereus s.s.
3339	Bacillus_thuringiensis	B.thuringiensis#AFS096410	-	-	GCA_002553055	-	B. cereus s.s.
3340	Bacillus_thuringiensis	B.thuringiensis#AFS094730	-	-	GCA_002553105	-	B. cereus s.s.
3341	Bacillus_thuringiensis	B.thuringiensis#AFS093334	-	-	GCA_002553205	-	B. cereus s.s.
3342	Bacillus_thuringiensis	B.thuringiensis#AFS090477	-	-	GCA_002553315	-	B. cereus s.s.
3343	Bacillus_thuringiensis	B.thuringiensis#AFS018409	-	-	GCA_002555365	-	B. cereus s.s. biovar Thuringiensis; B. Thuringiensis
3344	Bacillus_thuringiensis	B.thuringiensis#AFS013213	-	-	GCA_002558015	-	B. cereus s.s. biovar Thuringiensis; B. Thuringiensis
3345	Bacillus_thuringiensis	B.thuringiensis#AFS012232	-	-	GCA_002558035	-	B. cereus s.s.
3346	Bacillus_thuringiensis	B.thuringiensis#AFS011939	-	-	GCA_002558075	-	B. cereus s.s.
3347	Bacillus_thuringiensis	B.thuringiensis#AFS012085	-	-	GCA_002558235	-	B. cereus s.s.
3348	Bacillus_thuringiensis	B.thuringiensis#AFS007186	-	-	GCA_002558335	-	B. cereus s.s.
3349	Bacillus_thuringiensis	B.thuringiensis#AFS006923	-	-	GCA_002558355	-	B. cereus s.s.
3350	Bacillus_thuringiensis	B.thuringiensis#AFS006689	-	-	GCA_002558385	-	B. cereus s.s.
3351	Bacillus_thuringiensis	B.thuringiensis#AFS005140	-	-	GCA_002558525	-	B. cereus s.s. biovar Thuringiensis; B. Thuringiensis
3352	Bacillus_thuringiensis	B.thuringiensis#AFS005083	-	-	GCA_002558545	-	B. cereus s.s.
3353	Bacillus_thuringiensis	B.thuringiensis#AFS005023	-	-	GCA_002558555	-	B. cereus s.s.
3354	Bacillus_thuringiensis	B.thuringiensis#AFS005011	-	-	GCA_002558595	-	B. cereus s.s.
3355	Bacillus_thuringiensis	B.thuringiensis#AFS004356	-	-	GCA_002558635	-	B. cereus s.s.
3356	Bacillus_thuringiensis	B.thuringiensis#AFS003097	-	-	GCA_002558795	-	B. cereus s.s.
3357	Bacillus_thuringiensis	B.thuringiensis#AFS002920	-	-	GCA_002558815	-	B. cereus s.s.
3358	Bacillus_thuringiensis	B.thuringiensis#AFS002494	-	-	GCA_002558915	-	B. cereus s.s.
3359	Bacillus_thuringiensis	B.thuringiensis#AFS001991	-	-	GCA_002558995	-	B. cereus s.s.
3360	Bacillus_thuringiensis	B.thuringiensis#AFS002866	-	-	GCA_002559295	-	B. cereus s.s.
3361	Bacillus_thuringiensis	B.thuringiensis#AFS000517	-	-	GCA_002559535	-	B. cereus s.s.
3362	Bacillus_thuringiensis	B.thuringiensis#AFS027250	-	-	GCA_002559825	-	B. cereus s.s.
3363	Bacillus_thuringiensis	B.thuringiensis#AFS027178	-	-	GCA_002559855	-	B. cereus s.s.
3364	Bacillus_thuringiensis	B.thuringiensis#AFS026926	-	-	GCA_002559875	-	B. cereus s.s.
3365	Bacillus_thuringiensis	B.thuringiensis#AFS026252	-	-	GCA_002559955	-	B. cereus s.s.
3366	Bacillus_thuringiensis	B.thuringiensis#AFS025854	-	-	GCA_002560005	-	B. cereus s.s.
3367	Bacillus_thuringiensis	B.thuringiensis#AFS025510	-	-	GCA_002560055	-	B. cereus s.s.
3368	Bacillus_thuringiensis	B.thuringiensis#AFS024615	-	-	GCA_002560305	-	B. cereus s.s.
3369	Bacillus_thuringiensis	B.thuringiensis#AFS024266	-	-	GCA_002560335	-	B. cereus s.s.
3370	Bacillus_thuringiensis	B.thuringiensis#AFS023641	-	-	GCA_002560455	-	B. cereus s.s.
3371	Bacillus_thuringiensis	B.thuringiensis#AFS023506	-	-	GCA_002560465	-	B. cereus s.s.
3372	Bacillus_thuringiensis	B.thuringiensis#AFS023418	-	-	GCA_002560515	-	B. cereus s.s.
3373	Bacillus_thuringiensis	B.thuringiensis#AFS023096	-	-	GCA_002560605	-	B. cereus s.s.
3374	Bacillus_thuringiensis	B.thuringiensis#AFS022658	-	-	GCA_002560645	-	B. cereus s.s.
3375	Bacillus_thuringiensis	B.thuringiensis#AFS022504	-	-	GCA_002560695	-	B. cereus s.s. biovar Thuringiensis; B. Thuringiensis
3376	Bacillus_thuringiensis	B.thuringiensis#AFS022086	-	-	GCA_002560805	-	B. cereus s.s.
3377	Bacillus_thuringiensis	B.thuringiensis#AFS022064	-	-	GCA_002560815	-	B. cereus s.s.
3378	Bacillus_thuringiensis	B.thuringiensis#AFS021667	-	-	GCA_002560855	-	B. cereus s.s.
3379	Bacillus_thuringiensis	B.thuringiensis#AFS019758	-	-	GCA_002560875	-	B. cereus s.s.
3380	Bacillus_thuringiensis	B.thuringiensis#AFS019518	-	-	GCA_002560885	-	B. cereus s.s.
3381	Bacillus_thuringiensis	B.thuringiensis#AFS018617	-	-	GCA_002560925	-	B. cereus s.s.
3382	Bacillus_thuringiensis	B.thuringiensis#AFS018179	-	-	GCA_002561045	-	B. cereus s.s.
3383	Bacillus_thuringiensis	B.thuringiensis#AFS017371	-	-	GCA_002561175	-	B. cereus s.s.
3384	Bacillus_thuringiensis	B.thuringiensis#AFS016919	-	-	GCA_002561275	-	B. cereus s.s.
3385	Bacillus_thuringiensis	B.thuringiensis#AFS016894	-	-	GCA_002561335	-	B. cereus s.s.
3386	Bacillus_thuringiensis	B.thuringiensis#AFS016611	-	-	GCA_002561375	-	B. cereus s.s.
3387	Bacillus_thuringiensis	B.thuringiensis#AFS015413	-	-	GCA_002561465	-	B. cereus s.s. biovar Thuringiensis; B. Thuringiensis
3388	Bacillus_thuringiensis	B.thuringiensis#AFS015432	-	-	GCA_002561475	-	B. cereus s.s.
3389	Bacillus_thuringiensis	B.thuringiensis#AFS014145	-	-	GCA_002561585	-	B. cereus s.s.
3390	Bacillus_thuringiensis	B.thuringiensis#AFS011848	-	-	GCA_002561645	-	B. cereus s.s.
3391	Bacillus_thuringiensis	B.thuringiensis#AFS011084	-	-	GCA_002561665	-	B. cereus s.s.
3392	Bacillus_thuringiensis	B.thuringiensis#AFS010823	-	-	GCA_002561735	-	B. cereus s.s.
3393	Bacillus_thuringiensis	B.thuringiensis#AFS019545	-	-	GCA_002561795	-	B. cereus s.s.
3394	Bacillus_thuringiensis	B.thuringiensis#AFS018331	-	-	GCA_002561825	-	B. cereus s.s.
3395	Bacillus_thuringiensis	B.thuringiensis#AFS014334	-	-	GCA_002562035	-	B. cereus s.s.
3396	Bacillus_thuringiensis	B.thuringiensis#AFS011673	-	-	GCA_002562045	-	B. cereus s.s.
3397	Bacillus_thuringiensis	B.thuringiensis#AFS011659	-	-	GCA_002562055	-	B. cereus s.s.
3398	Bacillus_thuringiensis	B.thuringiensis#AFS009835	-	-	GCA_002562205	-	B. cereus s.s.
3399	Bacillus_thuringiensis	B.thuringiensis#AFS009644	-	-	GCA_002562295	-	B. cereus s.s.
3400	Bacillus_thuringiensis	B.thuringiensis#AFS009253	-	-	GCA_002562415	-	B. cereus s.s.
3401	Bacillus_thuringiensis	B.thuringiensis#AFS009218	-	-	GCA_002562425	-	B. cereus s.s.
3402	Bacillus_thuringiensis	B.thuringiensis#AFS007900	-	-	GCA_002562665	-	B. cereus s.s.
3403	Bacillus_thuringiensis	B.thuringiensis#AFS029508	-	-	GCA_002562915	-	B. cereus s.s.
3404	Bacillus_thuringiensis	B.thuringiensis#AFS029475	-	-	GCA_002562975	-	B. cereus s.s.
3405	Bacillus_thuringiensis	B.thuringiensis#AFS022028	-	-	GCA_002563045	-	B. cereus s.s.
3406	Bacillus_thuringiensis	B.thuringiensis#AFS020608	-	-	GCA_002563145	-	B. cereus s.s.
3407	Bacillus_thuringiensis	B.thuringiensis#AFS021634	-	-	GCA_002563165	-	B. cereus s.s.
3408	Bacillus_thuringiensis	B.thuringiensis#AFS020602	-	-	GCA_002563205	-	B. cereus s.s. biovar Thuringiensis; B. Thuringiensis
3409	Bacillus_thuringiensis	B.thuringiensis#AFS020128	-	-	GCA_002563275	-	B. cereus s.s.
3410	Bacillus_thuringiensis	B.thuringiensis#AFS088507	-	-	GCA_002564405	-	B. cereus s.s.
3411	Bacillus_thuringiensis	B.thuringiensis#AFS088016	-	-	GCA_002564505	-	B. cereus s.s. biovar Thuringiensis; B. Thuringiensis
3412	Bacillus_thuringiensis	B.thuringiensis#AFS087171	-	-	GCA_002564545	-	B. cereus s.s.
3413	Bacillus_thuringiensis	B.thuringiensis#AFS085829	-	-	GCA_002564645	-	B. cereus s.s.
3414	Bacillus_thuringiensis	B.thuringiensis#AFS086961	-	-	GCA_002564955	-	B. cereus s.s.
3415	Bacillus_thuringiensis	B.thuringiensis#AFS076861	-	-	GCA_002565085	-	B. cereus s.s.
3416	Bacillus_thuringiensis	B.thuringiensis#AFS076772	-	-	GCA_002565105	-	B. cereus s.s. biovar Thuringiensis; B. Thuringiensis
3417	Bacillus_thuringiensis	B.thuringiensis#AFS075396	-	-	GCA_002565195	-	B. cereus s.s.
3418	Bacillus_thuringiensis	B.thuringiensis#AFS086178	-	-	GCA_002565265	-	B. cereus s.s.
3419	Bacillus_thuringiensis	B.thuringiensis#AFS084862	-	-	GCA_002565385	-	B. cereus s.s.
3420	Bacillus_thuringiensis	B.thuringiensis#AFS083288	-	-	GCA_002565435	-	B. cereus s.s.
3421	Bacillus_thuringiensis	B.thuringiensis#AFS076597	-	-	GCA_002565845	-	B. cereus s.s.
3422	Bacillus_thuringiensis	B.thuringiensis#AFS076260	-	-	GCA_002565905	-	B. cereus s.s.
3423	Bacillus_thuringiensis	B.thuringiensis#AFS075683	-	-	GCA_002565945	-	B. cereus s.s.
3424	Bacillus_thuringiensis	B.thuringiensis#AFS085496	-	-	GCA_002566135	-	B. cereus s.s.
3425	Bacillus_thuringiensis	B.thuringiensis#AFS085011	-	-	GCA_002566145	-	B. cereus s.s.
3426	Bacillus_thuringiensis	B.thuringiensis#AFS082639	-	-	GCA_002566295	-	B. cereus s.s.
3427	Bacillus_thuringiensis	B.thuringiensis#AFS082247	-	-	GCA_002566325	-	B. cereus s.s.
3428	Bacillus_thuringiensis	B.thuringiensis#AFS081620	-	-	GCA_002566355	-	B. cereus s.s.
3429	Bacillus_thuringiensis	B.thuringiensis#AFS081470	-	-	GCA_002566395	-	B. cereus s.s.
3430	Bacillus_thuringiensis	B.thuringiensis#AFS079576	-	-	GCA_002566485	-	B. cereus s.s.
3431	Bacillus_thuringiensis	B.thuringiensis#AFS078332	-	-	GCA_002566545	-	B. cereus s.s.
3432	Bacillus_thuringiensis	B.thuringiensis#AFS077661	-	-	GCA_002566555	-	B. cereus s.s.
3433	Bacillus_thuringiensis	B.thuringiensis#AFS076262	-	-	GCA_002566645	-	B. cereus s.s.
3434	Bacillus_thuringiensis	B.thuringiensis#AFS075082	-	-	GCA_002566715	-	B. cereus s.s.
3435	Bacillus_thuringiensis	B.thuringiensis#AFS073530	-	-	GCA_002566935	-	B. cereus s.s.
3436	Bacillus_thuringiensis	B.thuringiensis#AFS071939	-	-	GCA_002567205	-	B. cereus s.s.
3437	Bacillus_thuringiensis	B.thuringiensis#AFS071638	-	-	GCA_002567265	-	B. cereus s.s.
3438	Bacillus_thuringiensis	B.thuringiensis#AFS071454	-	-	GCA_002567295	-	B. cereus s.s.
3439	Bacillus_thuringiensis	B.thuringiensis#AFS070359	-	-	GCA_002567585	-	B. cereus s.s.
3440	Bacillus_thuringiensis	B.thuringiensis#AFS067605	-	-	GCA_002567865	-	B. cereus s.s.
3441	Bacillus_thuringiensis	B.thuringiensis#AFS066710	-	-	GCA_002567875	-	B. cereus s.s. biovar Thuringiensis; B. Thuringiensis
3442	Bacillus_thuringiensis	B.thuringiensis#AFS066671	-	-	GCA_002567905	-	B. cereus s.s.
3443	Bacillus_thuringiensis	B.thuringiensis#AFS066485	-	-	GCA_002567945	-	B. cereus s.s.
3444	Bacillus_thuringiensis	B.thuringiensis#AFS066483	-	-	GCA_002567955	-	B. cereus s.s.
3445	Bacillus_thuringiensis	B.thuringiensis#AFS066175	-	-	GCA_002567995	-	B. cereus s.s. biovar Thuringiensis; B. Thuringiensis
3446	Bacillus_thuringiensis	B.thuringiensis#AFS065753	-	-	GCA_002568045	-	B. cereus s.s.
3447	Bacillus_thuringiensis	B.thuringiensis#AFS065707	-	-	GCA_002568055	-	B. cereus s.s.
3448	Bacillus_thuringiensis	B.thuringiensis#AFS065631	-	-	GCA_002568085	-	B. mosaicus
3449	Bacillus_thuringiensis	B.thuringiensis#AFS067634	-	-	GCA_002568175	-	B. cereus s.s.
3450	Bacillus_thuringiensis	B.thuringiensis#AFS065666	-	-	GCA_002568285	-	B. cereus s.s. biovar Thuringiensis; B. Thuringiensis
3451	Bacillus_thuringiensis	B.thuringiensis#AFS063894	-	-	GCA_002568345	-	B. cereus s.s.
3452	Bacillus_thuringiensis	B.thuringiensis#AFS067808	-	-	GCA_002568385	-	B. cereus s.s.
3453	Bacillus_thuringiensis	B.thuringiensis#AFS066836	-	-	GCA_002568515	-	B. cereus s.s. biovar Thuringiensis; B. Thuringiensis
3454	Bacillus_thuringiensis	B.thuringiensis#AFS065825	-	-	GCA_002568525	-	B. cereus s.s.
3455	Bacillus_thuringiensis	B.thuringiensis#AFS065400	-	-	GCA_002568585	-	B. cereus s.s.
3456	Bacillus_thuringiensis	B.thuringiensis#AFS064999	-	-	GCA_002568595	-	B. cereus s.s.
3457	Bacillus_thuringiensis	B.thuringiensis#AFS075487	-	-	GCA_002569275	-	B. cereus s.s.
3458	Bacillus_thuringiensis	B.thuringiensis#AFS080155	-	-	GCA_002569645	-	B. cereus s.s.
3459	Bacillus_thuringiensis	B.thuringiensis#AFS075408	-	-	GCA_002569825	-	B. cereus s.s.
3460	Bacillus_thuringiensis	B.thuringiensis#AFS061760	-	-	GCA_002570475	-	B. cereus s.s.
3461	Bacillus_thuringiensis	B.thuringiensis#AFS061653	-	-	GCA_002570505	-	B. cereus s.s.
3462	Bacillus_thuringiensis	B.thuringiensis#AFS059914	-	-	GCA_002570585	-	B. cereus s.s.
3463	Bacillus_thuringiensis	B.thuringiensis#AFS059859	-	-	GCA_002570625	-	B. cereus s.s.
3464	Bacillus_thuringiensis	B.thuringiensis#AFS059559	-	-	GCA_002570635	-	B. cereus s.s.
3465	Bacillus_thuringiensis	B.thuringiensis#AFS058532	-	-	GCA_002570705	-	B. cereus s.s.
3466	Bacillus_thuringiensis	B.thuringiensis#AFS064137	-	-	GCA_002570735	-	B. cereus s.s.
3467	Bacillus_thuringiensis	B.thuringiensis#AFS061455	-	-	GCA_002570815	-	B. cereus s.s.
3468	Bacillus_thuringiensis	B.thuringiensis#AFS061177	-	-	GCA_002570855	-	B. cereus s.s.
3469	Bacillus_thuringiensis	B.thuringiensis#AFS060060	-	-	GCA_002570885	-	B. cereus s.s.
3470	Bacillus_thuringiensis	B.thuringiensis#AFS060054	-	-	GCA_002570925	-	B. cereus s.s.
3471	Bacillus_thuringiensis	B.thuringiensis#AFS059931	-	-	GCA_002570955	-	B. cereus s.s.
3472	Bacillus_thuringiensis	B.thuringiensis#AFS059242	-	-	GCA_002571025	-	B. cereus s.s.
3473	Bacillus_thuringiensis	B.thuringiensis#AFS063736	-	-	GCA_002571105	-	B. cereus s.s. biovar Thuringiensis; B. Thuringiensis
3474	Bacillus_thuringiensis	B.thuringiensis#AFS063640	-	-	GCA_002571115	-	B. cereus s.s.
3475	Bacillus_thuringiensis	B.thuringiensis#AFS059526	-	-	GCA_002571245	-	B. cereus s.s.
3476	Bacillus_thuringiensis	B.thuringiensis#AFS059517	-	-	GCA_002571265	-	B. cereus s.s.
3477	Bacillus_thuringiensis	B.thuringiensis#AFS059039	-	-	GCA_002571305	-	B. cereus s.s. biovar Thuringiensis; B. Thuringiensis
3478	Bacillus_thuringiensis	B.thuringiensis#AFS058843	-	-	GCA_002571315	-	B. cereus s.s.
3479	Bacillus_thuringiensis	B.thuringiensis#AFS061780	-	-	GCA_002572135	-	B. cereus s.s. biovar Thuringiensis; B. Thuringiensis
3480	Bacillus_thuringiensis	B.thuringiensis#AFS094922	-	-	GCA_002573505	-	B. cereus s.s.
3481	Bacillus_thuringiensis	B.thuringiensis#AFS058004	-	-	GCA_002574095	-	B. cereus s.s.
3482	Bacillus_thuringiensis	B.thuringiensis#AFS057829	-	-	GCA_002574115	-	B. cereus s.s. biovar Thuringiensis; B. Thuringiensis
3483	Bacillus_thuringiensis	B.thuringiensis#AFS058254	-	-	GCA_002574125	-	B. cereus s.s.
3484	Bacillus_thuringiensis	B.thuringiensis#AFS057244	-	-	GCA_002574265	-	B. cereus s.s. biovar Thuringiensis; B. Thuringiensis
3485	Bacillus_thuringiensis	B.thuringiensis#AFS056670	-	-	GCA_002574295	-	B. cereus s.s.
3486	Bacillus_thuringiensis	B.thuringiensis#AFS056615	-	-	GCA_002574325	-	B. cereus s.s.
3487	Bacillus_thuringiensis	B.thuringiensis#AFS056597	-	-	GCA_002574365	-	B. cereus s.s.
3488	Bacillus_thuringiensis	B.thuringiensis#AFS055854	-	-	GCA_002574435	-	B. cereus s.s.
3489	Bacillus_thuringiensis	B.thuringiensis#AFS055708	-	-	GCA_002574475	-	B. cereus s.s.
3490	Bacillus_thuringiensis	B.thuringiensis#AFS055282	-	-	GCA_002574495	-	B. cereus s.s.
3491	Bacillus_thuringiensis	B.thuringiensis#AFS055470	-	-	GCA_002574505	-	B. cereus s.s.
3492	Bacillus_thuringiensis	B.thuringiensis#AFS054440	-	-	GCA_002574575	-	B. cereus s.s.
3493	Bacillus_thuringiensis	B.thuringiensis#AFS054343	-	-	GCA_002574595	-	B. cereus s.s.
3494	Bacillus_thuringiensis	B.thuringiensis#AFS055002	-	-	GCA_002574645	-	B. cereus s.s.
3495	Bacillus_thuringiensis	B.thuringiensis#AFS054835	-	-	GCA_002574675	-	B. cereus s.s.
3496	Bacillus_thuringiensis	B.thuringiensis#AFS057784	-	-	GCA_002574695	-	B. cereus s.s.
3497	Bacillus_thuringiensis	B.thuringiensis#AFS054059	-	-	GCA_002574725	-	B. cereus s.s.
3498	Bacillus_thuringiensis	B.thuringiensis#AFS058113	-	-	GCA_002574735	-	B. cereus s.s.
3499	Bacillus_thuringiensis	B.thuringiensis#AFS056280	-	-	GCA_002574805	-	B. cereus s.s.
3500	Bacillus_thuringiensis	B.thuringiensis#AFS056009	-	-	GCA_002574895	-	B. cereus s.s. biovar Thuringiensis; B. Thuringiensis
3501	Bacillus_thuringiensis	B.thuringiensis#AFS055421	-	-	GCA_002574935	-	B. cereus s.s.
3502	Bacillus_thuringiensis	B.thuringiensis#AFS054136	-	-	GCA_002575015	-	B. cereus s.s.
3503	Bacillus_thuringiensis	B.thuringiensis#AFS053994	-	-	GCA_002575035	-	B. cereus s.s.
3504	Bacillus_thuringiensis	B.thuringiensis#AFS053744	-	-	GCA_002575075	-	B. cereus s.s.
3505	Bacillus_thuringiensis	B.thuringiensis#AFS053253	-	-	GCA_002575195	-	B. cereus s.s.
3506	Bacillus_thuringiensis	B.thuringiensis#AFS052794	-	-	GCA_002575305	-	B. cereus s.s.
3507	Bacillus_thuringiensis	B.thuringiensis#AFS052778	-	-	GCA_002575325	-	B. cereus s.s.
3508	Bacillus_thuringiensis	B.thuringiensis#AFS052676	-	-	GCA_002575365	-	B. cereus s.s.
3509	Bacillus_thuringiensis	B.thuringiensis#AFS052460	-	-	GCA_002575395	-	B. cereus s.s.
3510	Bacillus_thuringiensis	B.thuringiensis#AFS052034	-	-	GCA_002575445	-	B. cereus s.s. biovar Thuringiensis; B. Thuringiensis
3511	Bacillus_thuringiensis	B.thuringiensis#AFS050333	-	-	GCA_002575615	-	B. cereus s.s.
3512	Bacillus_thuringiensis	B.thuringiensis#AFS050550	-	-	GCA_002575645	-	B. cereus s.s.
3513	Bacillus_thuringiensis	B.thuringiensis#AFS049207	-	-	GCA_002575705	-	B. cereus s.s.
3514	Bacillus_thuringiensis	B.thuringiensis#AFS048014	-	-	GCA_002575895	-	B. cereus s.s.
3515	Bacillus_thuringiensis	B.thuringiensis#AFS047635	-	-	GCA_002575925	-	B. cereus s.s. biovar Thuringiensis; B. Thuringiensis
3516	Bacillus_thuringiensis	B.thuringiensis#AFS046545	-	-	GCA_002576025	-	B. cereus s.s.
3517	Bacillus_thuringiensis	B.thuringiensis#AFS046081	-	-	GCA_002576055	-	B. cereus s.s.
3518	Bacillus_thuringiensis	B.thuringiensis#AFS045814	-	-	GCA_002576125	-	B. cereus s.s.
3519	Bacillus_thuringiensis	B.thuringiensis#AFS045572	-	-	GCA_002576135	-	B. cereus s.s.
3520	Bacillus_thuringiensis	B.thuringiensis#AFS043555	-	-	GCA_002576375	-	B. cereus s.s.
3521	Bacillus_thuringiensis	B.thuringiensis#AFS043499	-	-	GCA_002576405	-	B. cereus s.s.
3522	Bacillus_thuringiensis	B.thuringiensis#AFS043211	-	-	GCA_002576485	-	B. cereus s.s.
3523	Bacillus_thuringiensis	B.thuringiensis#AFS042804	-	-	GCA_002576565	-	B. cereus s.s.
3524	Bacillus_thuringiensis	B.thuringiensis#AFS050081	-	-	GCA_002576585	-	B. cereus s.s. biovar Thuringiensis; B. Thuringiensis
3525	Bacillus_thuringiensis	B.thuringiensis#AFS049152	-	-	GCA_002576645	-	B. cereus s.s.
3526	Bacillus_thuringiensis	B.thuringiensis#AFS048789	-	-	GCA_002576655	-	B. cereus s.s. biovar Thuringiensis; B. Thuringiensis
3527	Bacillus_thuringiensis	B.thuringiensis#AFS048765	-	-	GCA_002576665	-	B. cereus s.s.
3528	Bacillus_thuringiensis	B.thuringiensis#AFS047607	-	-	GCA_002576755	-	B. cereus s.s.
3529	Bacillus_thuringiensis	B.thuringiensis#AFS047495	-	-	GCA_002576765	-	B. cereus s.s.
3530	Bacillus_thuringiensis	B.thuringiensis#AFS045876	-	-	GCA_002576875	-	B. cereus s.s.
3531	Bacillus_thuringiensis	B.thuringiensis#AFS045516	-	-	GCA_002576925	-	B. cereus s.s.
3532	Bacillus_thuringiensis	B.thuringiensis#AFS043402	-	-	GCA_002577005	-	B. cereus s.s.
3533	Bacillus_thuringiensis	B.thuringiensis#AFS043063	-	-	GCA_002577025	-	B. cereus s.s.
3534	Bacillus_thuringiensis	B.thuringiensis#AFS041586	-	-	GCA_002577255	-	B. cereus s.s.
3535	Bacillus_thuringiensis	B.thuringiensis#AFS041525	-	-	GCA_002577325	-	B. cereus s.s. biovar Thuringiensis; B. Thuringiensis
3536	Bacillus_thuringiensis	B.thuringiensis#AFS040987	-	-	GCA_002577445	-	B. cereus s.s.
3537	Bacillus_thuringiensis	B.thuringiensis#AFS040661	-	-	GCA_002577525	-	B. cereus s.s.
3538	Bacillus_thuringiensis	B.thuringiensis#AFS040438	-	-	GCA_002577565	-	B. cereus s.s. biovar Thuringiensis; B. Thuringiensis
3539	Bacillus_thuringiensis	B.thuringiensis#AFS040392	-	-	GCA_002577605	-	B. cereus s.s.
3540	Bacillus_thuringiensis	B.thuringiensis#AFS040286	-	-	GCA_002577625	-	B. cereus s.s.
3541	Bacillus_thuringiensis	B.thuringiensis#AFS040001	-	-	GCA_002577805	-	B. cereus s.s.
3542	Bacillus_thuringiensis	B.thuringiensis#AFS039999	-	-	GCA_002577835	-	B. cereus s.s.
3543	Bacillus_thuringiensis	B.thuringiensis#AFS039774	-	-	GCA_002578165	-	B. cereus s.s.
3544	Bacillus_thuringiensis	B.thuringiensis#AFS038158	-	-	GCA_002578625	-	B. cereus s.s.
3545	Bacillus_thuringiensis	B.thuringiensis#AFS043930	-	-	GCA_002581075	-	B. cereus s.s. biovar Thuringiensis; B. Thuringiensis
3546	Bacillus_thuringiensis	B.thuringiensis#AFS036437	-	-	GCA_002582575	-	B. cereus s.s.
3547	Bacillus_thuringiensis	B.thuringiensis#AFS036336	-	-	GCA_002582685	-	B. cereus s.s.
3548	Bacillus_thuringiensis	B.thuringiensis#AFS034126	-	-	GCA_002582925	-	B. cereus s.s.
3549	Bacillus_thuringiensis	B.thuringiensis#AFS032723	-	-	GCA_002583105	-	B. cereus s.s.
3550	Bacillus_thuringiensis	B.thuringiensis#AFS031631	-	-	GCA_002583235	-	B. cereus s.s.
3551	Bacillus_thuringiensis	B.thuringiensis#AFS030961	-	-	GCA_002583285	-	B. cereus s.s.
3552	Bacillus_thuringiensis	B.thuringiensis#AFS029963	-	-	GCA_002583445	-	B. cereus s.s.
3553	Bacillus_thuringiensis	B.thuringiensis#AFS030179	-	-	GCA_002583505	-	B. cereus s.s.
3554	Bacillus_thuringiensis	B.thuringiensis#AFS036350	-	-	GCA_002583895	-	B. cereus s.s.
3555	Bacillus_thuringiensis	B.thuringiensis#AFS034818	-	-	GCA_002584055	-	B. cereus s.s.
3556	Bacillus_thuringiensis	B.thuringiensis#AFS034600	-	-	GCA_002584185	-	B. cereus s.s.
3557	Bacillus_thuringiensis	B.thuringiensis#AFS034708	-	-	GCA_002584205	-	B. cereus s.s.
3558	Bacillus_thuringiensis	B.thuringiensis#AFS033597	-	-	GCA_002584325	-	B. cereus s.s.
3559	Bacillus_thuringiensis	B.thuringiensis#AFS031651	-	-	GCA_002584605	-	B. cereus s.s.
3560	Bacillus_thuringiensis	B.thuringiensis#AFS030095	-	-	GCA_002584855	-	B. cereus s.s.
3561	Bacillus_thuringiensis	B.thuringiensis#AFS029767	-	-	GCA_002584925	-	B. cereus s.s.
3562	Bacillus_thuringiensis	B.thuringiensis#AFS036383	-	-	GCA_002585315	-	B. cereus s.s.
3563	Bacillus_thuringiensis	B.thuringiensis#AFS034546	-	-	GCA_002585635	-	B. cereus s.s.
3564	Bacillus_thuringiensis	B.thuringiensis#AFS031814	-	-	GCA_002585795	-	B. cereus s.s.
3565	Bacillus_thuringiensis	B.thuringiensis#AFS031210	-	-	GCA_002585935	-	B. cereus s.s.
3566	Bacillus_thuringiensis	B.thuringiensis#AFS030866	-	-	GCA_002586085	-	B. cereus s.s. biovar Thuringiensis; B. Thuringiensis
3567	Bacillus_thuringiensis	B.thuringiensis#AFS031473	-	-	GCA_002589015	-	B. cereus s.s. biovar Thuringiensis; B. Thuringiensis
3568	Bacillus_thuringiensis	B.thuringiensis#AFS034084	-	-	GCA_002589045	-	B. cereus s.s. biovar Thuringiensis; B. Thuringiensis
3569	Bacillus_thuringiensis	B.thuringiensis#Fcd114	-	-	GCA_002893505	-	-
3570	Bacillus_thuringiensis	B.thuringiensis#78_2	-	-	GCA_002893515	-	B. cereus s.s. biovar Thuringiensis; B. Thuringiensis
3571	Bacillus_thuringiensis	B.thuringiensis#261_1	-	-	GCA_002893525	-	B. mosaicus biovar Thuringiensis; B. Thuringiensis
3572	Bacillus_thuringiensis	B.thuringiensis#WBt_2	-	-	GCA_002893565	-	B. cereus s.s. biovar Thuringiensis; B. Thuringiensis
3573	Bacillus_thuringiensis	B.thuringiensis#HBF_18	-	-	GCA_002893585	-	B. cereus s.s. biovar Thuringiensis; B. Thuringiensis
3574	Bacillus_thuringiensis	B.thuringiensis#LM1212_02	-	-	GCA_003546665	-	B. mosaicus biovar Thuringiensis; B. Thuringiensis
3575	Bacillus_thuringiensis	B.thuringiensis#IEBC_T61001	-	-	GCA_900094685	-	B. mosaicus biovar Thuringiensis; B. Thuringiensis
3576	Bacillus_thuringiensis	B.thuringiensis#DAR_81934_01	-	-	GCA_900108905	-	B. cereus s.s.
3577	Bacillus_thuringiensis	B.thuringiensis#Lr32	-	-	GCA_000948325	-	B. mosaicus
3578	Bacillus_thuringiensis	B.thuringiensis#JM-Mgvxx-63	-	-	GCA_000503755	-	B. cereus s.s.
3579	Bacillus_thuringiensis	B.thuringiensis#c25	-	-	GCA_002222555	-	B. cereus s.s.
3580	Bacillus_thuringiensis	B.thuringiensis#IPPBIOTSUC1012	-	-	GCA_002795225	-	B. cereus s.s. biovar Thuringiensis; B. Thuringiensis
3581	Bacillus_thuringiensis	B.thuringiensis#BMB3201	-	-	GCA_001276195	-	B. cereus s.s. biovar Thuringiensis; B. Thuringiensis
3582	Bacillus_thuringiensis	B.thuringiensis#BR37	-	-	GCA_001517195	-	-
3583	Bacillus_thuringiensis	B.thuringiensis#AK47	-	-	GCA_000816555	-	B. cereus s.s. biovar Thuringiensis; B. Thuringiensis
3584	Bacillus_thuringiensis	B.thuringiensis#BR145	-	-	GCA_002921215	-	B. cereus s.s. biovar Thuringiensis; B. Thuringiensis
3585	Bacillus_thuringiensis	B.thuringiensis#UBA3967	-	-	GCA_002385135	-	-
3586	Bacillus_thuringiensis	B.thuringiensis#147	-	-	GCA_001296435	-	B. cereus s.s. biovar Thuringiensis; B. Thuringiensis
3587	Bacillus_thuringiensis	B.thuringiensis#Lr72	-	-	GCA_000948235	-	B. cereus s.s.
3588	Bacillus_thuringiensis	B.thuringiensis#Et101	-	-	GCA_000948155	-	-
3590	Bacillus_toyonensis	B.toyonensis#BAG1O_2	-	-	GCA_000291015	-	B. toyonensis
3591	Bacillus_toyonensis	B.toyonensis#HuB4_10	-	-	GCA_000291095	-	B. toyonensis
3592	Bacillus_toyonensis	B.toyonensis#BCT_7112	-	-	GCA_000496285	-	B. toyonensis
3593	Bacillus_toyonensis	B.toyonensis#IP5832	-	-	GCA_001044775	-	B. toyonensis
3594	Bacillus_toyonensis	B.toyonensis#VU_DES13	-	-	GCA_002071845	-	B. toyonensis
3595	Bacillus_toyonensis	B.toyonensis#BacAer	-	-	GCA_002109455	-	B. toyonensis
3596	Bacillus_toyonensis	B.toyonensis#TYU3	-	-	GCA_002287765	-	B. cereus s.s.
3597	Bacillus_toyonensis	B.toyonensis#TYU4	-	-	GCA_002287835	-	-
3598	Bacillus_toyonensis	B.toyonensis#AFS097554	-	-	GCA_002550285	-	B. toyonensis biovar Thuringiensis; B. Thuringiensis
3599	Bacillus_toyonensis	B.toyonensis#AFS096303	-	-	GCA_002550355	-	B. toyonensis
3600	Bacillus_toyonensis	B.toyonensis#AFS095385	-	-	GCA_002550525	-	B. toyonensis
3601	Bacillus_toyonensis	B.toyonensis#AFS095380	-	-	GCA_002550545	-	B. toyonensis
3602	Bacillus_toyonensis	B.toyonensis#AFS093377	-	-	GCA_002550725	-	B. toyonensis
[truncated: 361 more rows]
