# Supplementary material for: Development of an Online Genome Sequence Comparison Resource for Bacillus cereus sensu lato Strains Using the Efficient Composition Vector Method
Source: Toxins (Basel). 2023 Jun 12;15(6):393. doi: 10.3390/toxins15060393 (PMC10301656; doi:10.3390/toxins15060393)
Supplement: Supplementary file 1 [file toxins-15-00393-s001.zip › Table S3.xls]

## Sheet: Table S3
Table S3: 4,216 B. cereus s.l. built-in strains in BTBIDB web server.
Website Number	Organism Name	Strain Name	Serovar	Serotype	GenBank Assembly Accession	# contigs	Largest contig (bp)	GC (%)	N50 (bp)	CDS
1	Bacillus_aerius	B.aerius#CH2_D42_30	-	-	GCA_003611925	1	4145727	43.11	1143	5997
2	Bacillus_aerophilus	B.aerophilus#232	-	-	GCA_004101925	1	4110138	41.42	3829464	3819
3	Bacillus_akibai	B.akibai#JCM_9157_01	-	-	GCA_000513135	240	164540	37.02	79963	4711
4	Bacillus_albus	B.albus#N35_10_2	-	-	GCA_001884185	142	449285	34.95	105885	5583
5	Bacillus_albus	B.albus#PFYN01_01	-	-	GCA_003966295	224	207825	35.35	4939577	4262
6	Bacillus_albus	B.albus#PG_26	-	-	GCA_004116025	48	1653124	35.05	681754	5708
7	Bacillus_albus	B.albus#PG_9	-	-	GCA_004116035	43	1704684	35.05	681754	5709
8	Bacillus_albus	B.albus#PG_1	-	-	GCA_004116065	52	918668	35.05	681754	5702
9	Bacillus_albus	B.albus#PG_17	-	-	GCA_004116085	45	1652914	35.05	511429	5713
10	Bacillus_albus	B.albus#PG_18	-	-	GCA_004116415	1	4286362	35.05	681754	5702
11	Bacillus_alcalophilus	B.alcalophilus#AV1934	-	-	GCA_000292245	109	356034	37.39	50909	3745
12	Bacillus_alcalophilus	B.alcalophilus#CGMCC_1_3604	-	-	GCA_004802515	101	830347	37.19	17203	4167
13	Bacillus_altitudinis	B.altitudinis#41KF2b	-	-	GCA_000691145	37	868220	41.26	348530	3745
14	Bacillus_altitudinis	B.altitudinis#B_388	-	-	GCA_000789425	1	3708888	41.21	865860	3645
15	Bacillus_altitudinis	B.altitudinis#B4133	-	-	GCA_000828455	168	276513	41.25	132564	3886
16	Bacillus_altitudinis	B.altitudinis#DSM_26896	-	-	GCA_000949525	24	1228409	41.11	270279	3774
17	Bacillus_altitudinis	B.altitudinis#W3	-	-	GCA_000972685	14	1906962	41.39	3745123	3695
18	Bacillus_altitudinis	B.altitudinis#RIT380	-	-	GCA_001029865	240	548368	41.02	98293	3985
19	Bacillus_altitudinis	B.altitudinis#GR_8	-	-	GCA_001191605	194	373881	41.42	3674849	3592
20	Bacillus_altitudinis	B.altitudinis#NJ_M2	-	-	GCA_001431145	144	396232	41.30	3793419	3712
21	Bacillus_altitudinis	B.altitudinis#NJ_V2	-	-	GCA_001431785	15	752245	41.28	3787818	3712
22	Bacillus_altitudinis	B.altitudinis#NIO_1130_Bal	-	-	GCA_001457015	146	384985	41.32	313698	3562
23	Bacillus_altitudinis	B.altitudinis#ku_bf1	-	-	GCA_001543165	1437	48265	39.02	3745118	3430
24	Bacillus_altitudinis	B.altitudinis#NJ_V	-	-	GCA_001700735	1	4214812	41.30	3792999	3713
25	Bacillus_altitudinis	B.altitudinis#YNP4_TSU	-	-	GCA_001896335	33	665571	41.14	172320	3694
26	Bacillus_altitudinis	B.altitudinis#GLB197	-	-	GCA_001908475	10	4246687	41.54	3733835	3748
27	Bacillus_altitudinis	B.altitudinis#SORB11	-	-	GCA_002042895	2	4215607	41.19	54515	3662
28	Bacillus_altitudinis	B.altitudinis#SGAir0031	-	-	GCA_002443015	1	4659467	41.37	3812575	3786
29	Bacillus_altitudinis	B.altitudinis#AFS065009	-	-	GCA_002571755	70	485702	41.23	217303	3722
30	Bacillus_altitudinis	B.altitudinis#P_10	-	-	GCA_002741745	82	508763	41.52	3765752	3679
31	Bacillus_altitudinis	B.altitudinis#KL4	-	-	GCA_002753875	344	489944	41.35	202489	3790
32	Bacillus_altitudinis	B.altitudinis#KU_skv2	-	-	GCA_002797105	4	4315227	41.35	471307	3802
33	Bacillus_altitudinis	B.altitudinis#Lc5_01	-	-	GCA_003064485	1	3975084	41.43	234390	3679
34	Bacillus_altitudinis	B.altitudinis#Lc5_02	-	-	GCA_003160715	1	4317835	41.36	128930	3735
35	Bacillus_altitudinis	B.altitudinis#MG75	-	-	GCA_003217715	12	2263201	41.05	248107	4104
36	Bacillus_altitudinis	B.altitudinis#123	-	-	GCA_003284495	33	610693	41.21	378104	3743
37	Bacillus_altitudinis	B.altitudinis#CHB19	-	-	GCA_004563755	657	720956	41.34	3867833	3855
38	Bacillus_altitudinis	B.altitudinis#GQYP101	-	-	GCA_005849435	2	4215631	41.30	3880448	3837
39	Bacillus_altitudinis	B.altitudinis#Cr2_1	-	-	GCA_007923025	1	5072144	41.09	3748650	3745
40	Bacillus_altitudinis	B.altitudinis#CH156_5T	-	-	GCA_008180475	42	387811	41.13	161907	3840
41	Bacillus_altitudinis	B.altitudinis#B1S54_2_3W19	-	-	GCA_010747395	119	215534	41.21	103203	3669
42	Bacillus_altitudinis	B.altitudinis#ZAP62	-	-	GCA_011067205	1	4528645	40.92	4041532	4156
43	Bacillus_altitudinis	B.altitudinis#MRS_251_APC_3A	-	-	GCA_012844145	1	3037825	41.20	219153	3855
44	Bacillus_altitudinis	B.altitudinis#PJRB3	-	-	GCA_013131835	47	714748	40.88	205868	3901
45	Bacillus_altitudinis	B.altitudinis#CM4	-	-	GCA_013179655	151	433806	41.18	3786	4894
46	Bacillus_altitudinis	B.altitudinis#11_1_1	-	-	GCA_013283915	82	1011488	41.30	3879167	3900
47	Bacillus_altitudinis	B.altitudinis#SCU11	-	-	GCA_013307105	218	590838	41.40	3755707	3734
48	Bacillus_amyloliquefaciens	B.amyloliquefaciens#TA208	-	-	GCA_000195515	1	3980199	45.83	3937511	4089
49	Bacillus_amyloliquefaciens	B.amyloliquefaciens#DSM_7	-	-	GCA_000196735	2	3995227	46.08	3980199	3922
50	Bacillus_amyloliquefaciens	B.amyloliquefaciens#LL3	-	-	GCA_000204275	2	4105380	45.70	3995227	4228
51	Bacillus_amyloliquefaciens	B.amyloliquefaciens#XH7	-	-	GCA_000221645	4	4983975	45.82	3939203	4190
52	Bacillus_amyloliquefaciens	B.amyloliquefaciens#IT_45	-	-	GCA_000242855	1	4815602	46.61	3928857	3860
53	Bacillus_amyloliquefaciens	B.amyloliquefaciens#Y2	-	-	GCA_000262385	12	1268561	45.85	4238624	4238
54	Bacillus_amyloliquefaciens	B.amyloliquefaciens#EGD_AQ14	-	-	GCA_000465655	225	272576	45.72	539727	4240
55	Bacillus_amyloliquefaciens	B.amyloliquefaciens#UASWS_BA1	-	-	GCA_000469015	1	3765941	46.62	346879	3913
56	Bacillus_amyloliquefaciens	B.amyloliquefaciens#CC178	-	-	GCA_000494835	1	4033459	46.46	3916828	3950
57	Bacillus_amyloliquefaciens	B.amyloliquefaciens#LFB112	-	-	GCA_000508265	226	310555	46.65	3942754	3859
58	Bacillus_amyloliquefaciens	B.amyloliquefaciens#EBL11	-	-	GCA_000559145	72	469348	46.47	316294	3683
59	Bacillus_amyloliquefaciens	B.amyloliquefaciens#B1895	-	-	GCA_000696285	1	4188369	46.14	93783	3623
60	Bacillus_amyloliquefaciens	B.amyloliquefaciens#X1_Bam	-	-	GCA_000750045	106	190119	46.49	1011938	3622
61	Bacillus_amyloliquefaciens	B.amyloliquefaciens#EPS2017	-	-	GCA_000786145	1	4215619	46.39	602585	3863
62	Bacillus_amyloliquefaciens	B.amyloliquefaciens#TF28	-	-	GCA_000817575	5	1767292	45.75	3984966	3754
63	Bacillus_amyloliquefaciens	B.amyloliquefaciens#KHG19	-	-	GCA_000835145	258	251473	46.62	3953361	3675
64	Bacillus_amyloliquefaciens	B.amyloliquefaciens#12B	-	-	GCA_000947115	499	264212	46.20	25781	7985
65	Bacillus_amyloliquefaciens	B.amyloliquefaciens#629	-	-	GCA_001247635	155	188716	46.60	402368	3443
66	Bacillus_amyloliquefaciens	B.amyloliquefaciens#Bs006	-	-	GCA_001278635	1	4597707	45.83	287634	3998
67	Bacillus_amyloliquefaciens	B.amyloliquefaciens#JRS5	-	-	GCA_001286945	167	272034	46.27	92942	3863
68	Bacillus_amyloliquefaciens	B.amyloliquefaciens#JRS8	-	-	GCA_001286965	108	510078	46.29	100430	4006
69	Bacillus_amyloliquefaciens	B.amyloliquefaciens#XK_4_1	-	-	GCA_001294785	98	617910	46.41	313045	3702
70	Bacillus_amyloliquefaciens	B.amyloliquefaciens#Jxnuwx_1	-	-	GCA_001469685	31	453484	46.00	321522	3870
71	Bacillus_amyloliquefaciens	B.amyloliquefaciens#MBE1283	-	-	GCA_001483885	69	435988	46.52	3966922	3680
72	Bacillus_amyloliquefaciens	B.amyloliquefaciens#S499	-	-	GCA_001586105	82	554061	46.61	3927922	3671
73	Bacillus_amyloliquefaciens	B.amyloliquefaciens#B4140	-	-	GCA_001587325	35	664289	46.25	463701	3924
74	Bacillus_amyloliquefaciens	B.amyloliquefaciens#B425	-	-	GCA_001587435	42	857582	45.70	437455	4046
75	Bacillus_amyloliquefaciens	B.amyloliquefaciens#UMAF6639	-	-	GCA_001593765	1	4005145	46.34	4034636	3920
76	Bacillus_amyloliquefaciens	B.amyloliquefaciens#UMAF6614	-	-	GCA_001593785	1	4252398	46.49	4005145	3894
77	Bacillus_amyloliquefaciens	B.amyloliquefaciens#B15_Bam	-	-	GCA_001596755	1	4175482	46.47	4006754	3704
78	Bacillus_amyloliquefaciens	B.amyloliquefaciens#M49	-	-	GCA_001619745	47	780972	46.51	605575	3620
79	Bacillus_amyloliquefaciens	B.amyloliquefaciens#SRCM101266	-	-	GCA_001672615	5	5665360	46.12	456574	3781
80	Bacillus_amyloliquefaciens	B.amyloliquefaciens#SRCM101294	-	-	GCA_001687185	36	449196	45.65	685585	3974
81	Bacillus_amyloliquefaciens	B.amyloliquefaciens#RD7_7	-	-	GCA_001705195	105	353925	46.25	3688209	3607
82	Bacillus_amyloliquefaciens	B.amyloliquefaciens#K2_Bam	-	-	GCA_001866745	1	3599077	46.12	1000668	3790
83	Bacillus_amyloliquefaciens	B.amyloliquefaciens#Y14	-	-	GCA_001874385	47	828291	46.44	3957164	3717
84	Bacillus_amyloliquefaciens	B.amyloliquefaciens#LM2303	-	-	GCA_001889285	1	4117900	46.68	3989393	3739
85	Bacillus_amyloliquefaciens	B.amyloliquefaciens#WS_8	-	-	GCA_001922005	29	353748	46.50	3929787	3670
86	Bacillus_amyloliquefaciens	B.amyloliquefaciens#F11	-	-	GCA_002024555	119	383245	46.18	982257	3853
87	Bacillus_amyloliquefaciens	B.amyloliquefaciens#SRCM101267	-	-	GCA_002173635	3	4544416	45.93	4070574	4176
88	Bacillus_amyloliquefaciens	B.amyloliquefaciens#MT45	-	-	GCA_002209305	145	609603	46.09	3897521	3691
89	Bacillus_amyloliquefaciens	B.amyloliquefaciens#KCP2	-	-	GCA_002224045	70	733377	46.02	439503	3681
90	Bacillus_amyloliquefaciens	B.amyloliquefaciens#Fito_F321	-	-	GCA_002864145	85	288959	46.53	210952	3657
91	Bacillus_amyloliquefaciens	B.amyloliquefaciens#MBGJa9	-	-	GCA_002915265	485	1011589	42.59	635679	3956
92	Bacillus_amyloliquefaciens	B.amyloliquefaciens#ALB69	-	-	GCA_003149695	1	4041665	46.54	4046611	3821
93	Bacillus_amyloliquefaciens	B.amyloliquefaciens#ALB65	-	-	GCA_003149715	1	3982905	46.43	4041665	3823
94	Bacillus_amyloliquefaciens	B.amyloliquefaciens#ALB79	-	-	GCA_003149795	1	3913872	46.41	3982905	3719
95	Bacillus_amyloliquefaciens	B.amyloliquefaciens#E1101	-	-	GCA_003337795	1	4405373	46.43	547994	3783
96	Bacillus_amyloliquefaciens	B.amyloliquefaciens#CHCC26933	-	-	GCA_003382375	23	1044619	45.53	967405	3945
97	Bacillus_amyloliquefaciens	B.amyloliquefaciens#NRRL_942	-	-	GCA_003546075	1	3978954	46.07	875453	3676
98	Bacillus_amyloliquefaciens	B.amyloliquefaciens#YP6	-	-	GCA_003868675	43	1065088	45.92	4009619	4209
99	Bacillus_amyloliquefaciens	B.amyloliquefaciens#HK1	-	-	GCA_004006115	1	4154245	45.99	4002836	4041
100	Bacillus_amyloliquefaciens	B.amyloliquefaciens#FS1092	-	-	GCA_004421045	96	756911	45.91	4240930	4057
101	Bacillus_amyloliquefaciens	B.amyloliquefaciens#HMA_LCI	-	-	GCA_005048195	47	1193542	46.85	455495	3850
102	Bacillus_amyloliquefaciens	B.amyloliquefaciens#ZJU1	-	-	GCA_007362635	3	5283933	46.45	4064151	3838
103	Bacillus_amyloliquefaciens	B.amyloliquefaciens#H	-	-	GCA_007827165	38	834832	45.85	3954391	3915
104	Bacillus_amyloliquefaciens	B.amyloliquefaciens#Fad_99	-	-	GCA_007844995	2	3932724	45.74	2053785	3874
105	Bacillus_amyloliquefaciens	B.amyloliquefaciens#Fad_82	-	-	GCA_007845085	6	3619023	45.75	3951472	3873
106	Bacillus_amyloliquefaciens	B.amyloliquefaciens#FUA2153	-	-	GCA_008017555	16	1230049	45.79	976417	3982
107	Bacillus_amyloliquefaciens	B.amyloliquefaciens#FUA2154	-	-	GCA_008017565	28	1253381	45.75	1052166	4038
108	Bacillus_amyloliquefaciens	B.amyloliquefaciens#FadWe	-	-	GCA_008017625	76	570052	45.78	340523	3963
109	Bacillus_amyloliquefaciens	B.amyloliquefaciens#ARP23	-	-	GCA_008245105	49	387678	46.49	4018867	3106
110	Bacillus_amyloliquefaciens	B.amyloliquefaciens#DH8030	-	-	GCA_008534375	90	453936	46.53	3993985	3765
111	Bacillus_amyloliquefaciens	B.amyloliquefaciens#V417	-	-	GCA_008807995	1	3904474	46.48	3907893	3803
112	Bacillus_amyloliquefaciens	B.amyloliquefaciens#V167	-	-	GCA_008808015	191	280948	46.44	3904474	3847
113	Bacillus_amyloliquefaciens	B.amyloliquefaciens#10456	-	-	GCA_009933355	1	3794970	45.86	304602	4051
114	Bacillus_amyloliquefaciens	B.amyloliquefaciens#AAK_S6	-	-	GCA_011440355	13	1975839	46.42	428274	4677
115	Bacillus_amyloliquefaciens	B.amyloliquefaciens#CB	-	-	GCA_011754125	69	3717019	46.34	675513	3847
116	Bacillus_amyloliquefaciens	B.amyloliquefaciens#WF02	-	-	GCA_013122255	1	4029600	46.51	4026648	3815
117	Bacillus_amyloliquefaciens	B.amyloliquefaciens#205	-	-	GCA_013328835	2	5263142	45.98	4006790	3876
118	Bacillus_amyloliquefaciens	B.amyloliquefaciens#R8_25	-	-	GCA_013341255	4	5601634	46.51	4010543	3736
119	Bacillus_amyloliquefaciens	B.amyloliquefaciens#IIF7SW_P4	-	-	GCA_013346105	53	757192	46.43	268709	3704
120	Bacillus_amyloliquefaciens	B.amyloliquefaciens#IIF7SW_P3	-	-	GCA_013346165	66	1269060	46.43	203780	3707
121	Bacillus_amyloliquefaciens	B.amyloliquefaciens#IIF7SW_B4	-	-	GCA_013346175	54	737160	45.75	1035357	4064
122	Bacillus_amyloliquefaciens	B.amyloliquefaciens#IIF7SC_B1	-	-	GCA_013346205	52	737160	46.43	268709	3708
123	Bacillus_amyloliquefaciens	B.amyloliquefaciens#IIF7SC_B4	-	-	GCA_013346215	50	737259	46.43	268702	3705
124	Bacillus_amyloliquefaciens	B.amyloliquefaciens#IIF7SW_P2	-	-	GCA_013346225	55	737160	46.43	268709	3705
125	Bacillus_amyloliquefaciens	B.amyloliquefaciens#IIF7SW_P5	-	-	GCA_013346265	52	737160	46.43	268709	3708
126	Bacillus_amyloliquefaciens	B.amyloliquefaciens#IIF7SW_P1	-	-	GCA_013346285	50	737160	46.43	203780	3707
127	Bacillus_amyloliquefaciens	B.amyloliquefaciens#IIF7SW_B1	-	-	GCA_013346305	13	5651649	46.43	268709	3703
128	Bacillus_amyloliquefaciens	B.amyloliquefaciens#G58	-	-	GCA_013423695	1	3854893	46.47	315845	3726
129	Bacillus_amyloliquefaciens	B.amyloliquefaciens#GD4a	-	-	GCA_900156245	5	1017487	46.55	998102	3697
130	Bacillus_anthracis	B.anthracis#A2012	-	-	GCA_000006155	1	4222645	34.81	5093554	6235
131	Bacillus_anthracis	B.anthracis#Ames_02	-	-	GCA_000007845	1	5227293	35.38	5227293	5330
132	Bacillus_anthracis	B.anthracis#Sterne_01	-	-	GCA_000008165	1	5228663	35.38	5228663	5287
133	Bacillus_anthracis	B.anthracis#A2084	-	-	GCA_000008445	3	5227419	35.24	5227419	5486
134	Bacillus_anthracis	B.anthracis#CDC_684	-	-	GCA_000021445	3	5230115	35.25	5230115	5896
135	Bacillus_anthracis	B.anthracis#A0248	-	-	GCA_000022865	3	5227419	35.24	5227419	5291
136	Bacillus_anthracis	B.anthracis#Tsiankovskii_I	-	-	GCA_000181675	56	733972	35.23	223714	5221
137	Bacillus_anthracis	B.anthracis#A0488	-	-	GCA_000181835	63	975300	35.16	151690	5288
138	Bacillus_anthracis	B.anthracis#A0193	-	-	GCA_000181915	60	536225	35.14	170206	5309
139	Bacillus_anthracis	B.anthracis#A0442	-	-	GCA_000181935	46	1040654	35.17	218283	5256
140	Bacillus_anthracis	B.anthracis#A0465	-	-	GCA_000181995	57	467761	35.16	182151	5300
141	Bacillus_anthracis	B.anthracis#A0174	-	-	GCA_000182055	60	672784	35.18	155716	5198
142	Bacillus_anthracis	B.anthracis#A0389_02	-	-	GCA_000219895	68	508531	35.18	146699	5296
143	Bacillus_anthracis	B.anthracis#H9401	-	-	GCA_000258885	3	5218947	35.23	5218947	5791
144	Bacillus_anthracis	B.anthracis#UR_1	-	-	GCA_000292565	1	4146839	35.08	112260	5738
145	Bacillus_anthracis	B.anthracis#BF1	-	-	GCA_000295695	21	1076358	35.23	5213532	5248
146	Bacillus_anthracis	B.anthracis#A16R	-	-	GCA_000512775	2	5228828	35.28	5228828	5441
147	Bacillus_anthracis	B.anthracis#A16	-	-	GCA_000512835	3	5228842	35.25	5228842	5530
148	Bacillus_anthracis	B.anthracis#CZC5	-	-	GCA_000534935	3	5219278	35.23	5219278	5749
149	Bacillus_anthracis	B.anthracis#8903_G	-	-	GCA_000558965	3	5228314	35.24	5228314	5500
150	Bacillus_anthracis	B.anthracis#9080_G	-	-	GCA_000558985	3	5232192	35.24	5232192	5605
151	Bacillus_anthracis	B.anthracis#52_G	-	-	GCA_000559005	3	5227966	35.24	5227966	5517
152	Bacillus_anthracis	B.anthracis#SVA11	-	-	GCA_000583105	3	5210966	35.23	5210966	5741
153	Bacillus_anthracis	B.anthracis#95014	-	-	GCA_000585275	58	257823	35.16	516474	5070
154	Bacillus_anthracis	B.anthracis#HYU01	-	-	GCA_000725325	3	5213498	35.23	5213498	5317
155	Bacillus_anthracis	B.anthracis#Carbosap_02	-	-	GCA_000732465	18	2110775	35.1	1771434	5271
156	Bacillus_anthracis	B.anthracis#STI_1	-	-	GCA_000740925	44	1768850	35.15	918050	5452
157	Bacillus_anthracis	B.anthracis#Smith_1013	-	-	GCA_000742315	2	5189487	35.26	5189487	5564
158	Bacillus_anthracis	B.anthracis#2000031021	-	-	GCA_000742655	2	5236981	35.34	5236981	5509
159	Bacillus_anthracis	B.anthracis#delta_Sterne	-	-	GCA_000742695	1	5229650	35.37	5229650	5479
160	Bacillus_anthracis	B.anthracis#BFV	-	-	GCA_000742875	3	5230053	35.24	5230053	5702
161	Bacillus_anthracis	B.anthracis#Vollum_02	-	-	GCA_000742895	3	5229469	35.25	5229469	5732
162	Bacillus_anthracis	B.anthracis#Zimbabwe_89	-	-	GCA_000743805	3	5184202	35.15	5184202	5795
163	Bacillus_anthracis	B.anthracis#A_Br_003	-	-	GCA_000743825	3	5207816	35.18	5207816	5757
164	Bacillus_anthracis	B.anthracis#Cvac02	-	-	GCA_000747335	1	3422674	35.37	5227170	5382
165	Bacillus_anthracis	B.anthracis#Han	-	-	GCA_000747375	403	110310	35.37	5225433	5513
166	Bacillus_anthracis	B.anthracis#2000031006	-	-	GCA_000782875	75	729494	35.09	450699	5533
167	Bacillus_anthracis	B.anthracis#2000031023	-	-	GCA_000782885	33	1767210	35.1	1013593	5529
168	Bacillus_anthracis	B.anthracis#2000031027	-	-	GCA_000782895	51	1602386	35.1	432432	5539
169	Bacillus_anthracis	B.anthracis#2000032892	-	-	GCA_000782905	48	1310626	35.1	919875	5520
170	Bacillus_anthracis	B.anthracis#2000031031	-	-	GCA_000782955	44	1602879	35.1	919979	5557
171	Bacillus_anthracis	B.anthracis#2000031039	-	-	GCA_000782975	34	1862218	35.1	918175	5539
172	Bacillus_anthracis	B.anthracis#2000031052	-	-	GCA_000782995	54	1605999	35.19	596780	5352
173	Bacillus_anthracis	B.anthracis#2000031075	-	-	GCA_000783015	46	1853649	35.13	565655	5483
174	Bacillus_anthracis	B.anthracis#2000031709	-	-	GCA_000783035	35	2189975	35.1	1161725	5529
175	Bacillus_anthracis	B.anthracis#2000031765	-	-	GCA_000783055	43	1350431	35.1	1124399	5548
176	Bacillus_anthracis	B.anthracis#2000032819	-	-	GCA_000783075	45	1432568	35.1	1350671	5550
177	Bacillus_anthracis	B.anthracis#2000032879	-	-	GCA_000783095	53	1768263	35.09	1162464	5542
178	Bacillus_anthracis	B.anthracis#2000032951	-	-	GCA_000783115	56	1161613	35.1	898864	5522
179	Bacillus_anthracis	B.anthracis#2000032967	-	-	GCA_000783135	62	915542	35.09	596579	5544
180	Bacillus_anthracis	B.anthracis#2000032968	-	-	GCA_000783155	90	568554	35.12	120630	5353
181	Bacillus_anthracis	B.anthracis#2000032975	-	-	GCA_000783165	51	1161545	35.08	702508	5546
182	Bacillus_anthracis	B.anthracis#2000032979	-	-	GCA_000783195	54	1161597	35.08	514334	5544
183	Bacillus_anthracis	B.anthracis#2000032989	-	-	GCA_000783215	53	1160351	35.1	898741	5549
184	Bacillus_anthracis	B.anthracis#2002013094_01	-	-	GCA_000783235	63	1926882	35.1	565935	5593
185	Bacillus_anthracis	B.anthracis#2000031008	-	-	GCA_000793525	37	1863590	35.1	1162570	5526
186	Bacillus_anthracis	B.anthracis#2000032832	-	-	GCA_000793545	36	1350666	35.1	918510	5546
187	Bacillus_anthracis	B.anthracis#2000031038	-	-	GCA_000793565	42	1770568	35.1	1162251	5494
188	Bacillus_anthracis	B.anthracis#Pollino	-	-	GCA_000831505	3	5227410	35.24	5227410	5536
189	Bacillus_anthracis	B.anthracis#PAK_1_01	-	-	GCA_000832425	2	5221627	35.27	5221627	5602
190	Bacillus_anthracis	B.anthracis#Vollum_1B	-	-	GCA_000832445	3	5229969	35.25	5229969	5732
191	Bacillus_anthracis	B.anthracis#K3	-	-	GCA_000832465	3	5228730	35.24	5228730	5695
192	Bacillus_anthracis	B.anthracis#Ohio_ACB	-	-	GCA_000832505	3	5222171	35.25	5222171	5700
193	Bacillus_anthracis	B.anthracis#SK_102	-	-	GCA_000832565	3	5230088	35.25	5230088	5717
194	Bacillus_anthracis	B.anthracis#Pasteur	-	-	GCA_000832585	2	5200082	35.35	5200082	5472
195	Bacillus_anthracis	B.anthracis#Sterne_02	-	-	GCA_000832635	2	5227496	35.28	5227496	5622
196	Bacillus_anthracis	B.anthracis#BA1015	-	-	GCA_000832665	3	5214671	35.23	5214671	5687
197	Bacillus_anthracis	B.anthracis#BA1035	-	-	GCA_000832725	3	5210596	35.23	5210596	5746
198	Bacillus_anthracis	B.anthracis#RA3	-	-	GCA_000832745	3	5213209	35.23	5213209	5757
199	Bacillus_anthracis	B.anthracis#V770_NP_1R	-	-	GCA_000832785	2	5228687	35.28	5228687	5589
200	Bacillus_anthracis	B.anthracis#2002013094_02	-	-	GCA_000832965	3	5321900	35.26	5321900	5723
201	Bacillus_anthracis	B.anthracis#Ames_01	-	-	GCA_000833065	3	5227467	35.24	5227467	5705
202	Bacillus_anthracis	B.anthracis#Canadian_bison	-	-	GCA_000833125	3	5229224	35.24	5229224	5706
203	Bacillus_anthracis	B.anthracis#Turkey32	-	-	GCA_000833275	3	5228731	35.24	5228731	5711
204	Bacillus_anthracis	B.anthracis#A1144	-	-	GCA_000875715	3	5200257	35.25	5200257	5525
205	Bacillus_anthracis	B.anthracis#A1039	-	-	GCA_000986915	32	1768573	35.11	1198122	5532
206	Bacillus_anthracis	B.anthracis#A1075	-	-	GCA_000986935	26	1769618	35.11	1198078	5535
207	Bacillus_anthracis	B.anthracis#44_NIAH	-	-	GCA_001015005	124	372176	35.13	76756	5695
208	Bacillus_anthracis	B.anthracis#52_40_NIAH	-	-	GCA_001015025	36	821102	35.1	401457	5813
209	Bacillus_anthracis	B.anthracis#RIT375	-	-	GCA_001029875	62	781586	34.93	197704	5666
210	Bacillus_anthracis	B.anthracis#K1285	-	-	GCA_001272985	36	1686950	35.11	1162096	5542
211	Bacillus_anthracis	B.anthracis#K2129	-	-	GCA_001273005	28	1635799	35.11	1162128	5569
212	Bacillus_anthracis	B.anthracis#K2883	-	-	GCA_001273025	32	1769045	35.11	1162010	5545
213	Bacillus_anthracis	B.anthracis#K0021	-	-	GCA_001273045	31	1770074	35.11	1162223	5570
214	Bacillus_anthracis	B.anthracis#K4834	-	-	GCA_001273065	69	378171	35.13	226774	5537
215	Bacillus_anthracis	B.anthracis#K3974	-	-	GCA_001273085	41	1163764	35.12	332757	5556
216	Bacillus_anthracis	B.anthracis#K1129	-	-	GCA_001273105	36	1770197	35.11	765812	5559
217	Bacillus_anthracis	B.anthracis#K8215	-	-	GCA_001273125	42	1162737	35.11	316575	5544
218	Bacillus_anthracis	B.anthracis#PAK_1_02	-	-	GCA_001273145	116	970606	35.15	243731	5595
219	Bacillus_anthracis	B.anthracis#A0389_01	-	-	GCA_001276995	28	1687296	35.11	1162204	5538
220	Bacillus_anthracis	B.anthracis#A0021	-	-	GCA_001277085	32	1636680	35.12	1161585	5537
221	Bacillus_anthracis	B.anthracis#Larissa	-	-	GCA_001277955	3	5226878	35.24	5226878	5541
222	Bacillus_anthracis	B.anthracis#3631_1C	-	-	GCA_001278435	52	867549	34.93	271019	4120
223	Bacillus_anthracis	B.anthracis#20SD	-	-	GCA_001278445	86	605481	34.87	285522	3935
224	Bacillus_anthracis	B.anthracis#Stendal	-	-	GCA_001543225	3	5226939	35.24	5226939	5536
225	Bacillus_anthracis	B.anthracis#Tangail_1	-	-	GCA_001654475	3	5227292	35.24	5227292	5524
226	Bacillus_anthracis	B.anthracis#K2_Ba	-	-	GCA_001677295	38	579918	35.09	354382	5549
227	Bacillus_anthracis	B.anthracis#K1_Ba	-	-	GCA_001677305	38	987529	35.09	401017	5549
228	Bacillus_anthracis	B.anthracis#Parent2	-	-	GCA_001683065	1	5227092	35.38	5227092	5295
229	Bacillus_anthracis	B.anthracis#Parent1	-	-	GCA_001683095	1	5228660	35.38	5228660	5302
230	Bacillus_anthracis	B.anthracis#PR01	-	-	GCA_001683135	1	5228656	35.38	5228656	5301
231	Bacillus_anthracis	B.anthracis#PR02	-	-	GCA_001683155	1	5228657	35.38	5228657	5301
232	Bacillus_anthracis	B.anthracis#PR05	-	-	GCA_001683175	1	5228658	35.38	5228658	5300
233	Bacillus_anthracis	B.anthracis#PR06	-	-	GCA_001683195	1	5228656	35.38	5228656	5302
234	Bacillus_anthracis	B.anthracis#PR07	-	-	GCA_001683215	1	5227094	35.38	5227094	5296
235	Bacillus_anthracis	B.anthracis#PR08	-	-	GCA_001683235	1	5227091	35.38	5227091	5296
236	Bacillus_anthracis	B.anthracis#PR09_1	-	-	GCA_001683255	1	5227060	35.38	5227060	5294
237	Bacillus_anthracis	B.anthracis#PR09_4	-	-	GCA_001683275	1	5227090	35.38	5227090	5295
238	Bacillus_anthracis	B.anthracis#PR10_4	-	-	GCA_001683295	1	5227079	35.38	5227079	5294
239	Bacillus_anthracis	B.anthracis#PFAB2	-	-	GCA_001758315	390	125120	35.14	29785	5147
240	Bacillus_anthracis	B.anthracis#55_VNIIVViM	-	-	GCA_001835485	32	918710	35.13	455757	5446
241	Bacillus_anthracis	B.anthracis#N1ZF_2	-	-	GCA_001883885	97	723773	35.05	157102	5519
242	Bacillus_anthracis	B.anthracis#L19	-	-	GCA_001883895	108	479460	35.11	137538	5432
243	Bacillus_anthracis	B.anthracis#Tyrol_4675	-	-	GCA_001936375	3	5227565	35.24	5227565	5693
244	Bacillus_anthracis	B.anthracis#SPV842_15	-	-	GCA_001990245	2	5228667	35.28	5228667	5634
245	Bacillus_anthracis	B.anthracis#Brazilian_Vaccinal	-	-	GCA_002007035	203	388626	35.28	63015	5733
246	Bacillus_anthracis	B.anthracis#Ba_8884_94_Geo	-	-	GCA_002019425	70	868617	35.15	320727	5687
247	Bacillus_anthracis	B.anthracis#F34_Ba	-	-	GCA_002024565	66	405823	34.93	206622	5866
248	Bacillus_anthracis	B.anthracis#Ba_8785_92_Geo	-	-	GCA_002025265	71	868617	35.15	313727	5682
249	Bacillus_anthracis	B.anthracis#Ba_8784_92_Geo	-	-	GCA_002025275	73	868617	35.15	263353	5688
250	Bacillus_anthracis	B.anthracis#Ba_7673_89_Geo	-	-	GCA_002025335	87	1162316	35.18	729884	5703
251	Bacillus_anthracis	B.anthracis#Ba_9065_08_Geo	-	-	GCA_002025345	71	868510	35.12	331561	5760
252	Bacillus_anthracis	B.anthracis#Ba_1897_12_Geo	-	-	GCA_002025375	89	868509	35.12	413677	5775
253	Bacillus_anthracis	B.anthracis#Ba_8782_92_Geo	-	-	GCA_002025395	83	868617	35.16	287604	5699
254	Bacillus_anthracis	B.anthracis#Ba_9108_08_Geo	-	-	GCA_002025415	71	868510	35.12	331560	5751
255	Bacillus_anthracis	B.anthracis#Ba_1802_12_Geo	-	-	GCA_002025435	77	868509	35.12	331558	5765
256	Bacillus_anthracis	B.anthracis#Ba_8776_92_Geo	-	-	GCA_002025455	82	868509	35.12	331561	5767
257	Bacillus_anthracis	B.anthracis#FDAARGOS_341	-	-	GCA_002208785	2	5228806	35.28	5228806	5569
258	Bacillus_anthracis	B.anthracis#DS201579	-	-	GCA_002233635	31	1768393	35.09	472345	5492
259	Bacillus_anthracis	B.anthracis#Shikan_NIID	-	-	GCA_002356575	3	5228065	35.25	5228065	5864
260	Bacillus_anthracis	B.anthracis#BA663	-	-	GCA_002525685	60	1052351	35.14	435896	5603
261	Bacillus_anthracis	B.anthracis#BA781	-	-	GCA_002525695	50	1687193	35.15	1052356	5586
262	Bacillus_anthracis	B.anthracis#BA500	-	-	GCA_002525705	44	957178	35.14	729795	5592
263	Bacillus_anthracis	B.anthracis#34F2_Sterne	-	-	GCA_002525715	69	730089	35.15	331476	5614
264	Bacillus_anthracis	B.anthracis#BAP417	-	-	GCA_002525765	60	957177	35.15	511538	5599
265	Bacillus_anthracis	B.anthracis#BAP482	-	-	GCA_002525775	53	1038295	35.15	454397	5599
266	Bacillus_anthracis	B.anthracis#BA721	-	-	GCA_002525785	50	1052293	35.15	482670	5590
267	Bacillus_anthracis	B.anthracis#AFS096050	-	-	GCA_002550395	88	342002	35.24	139532	5523
268	Bacillus_anthracis	B.anthracis#AFS095574	-	-	GCA_002550475	71	506818	35.11	214447	5538
269	Bacillus_anthracis	B.anthracis#AFS093149	-	-	GCA_002552535	84	707302	35.1	179976	5620
270	Bacillus_anthracis	B.anthracis#AFS092859	-	-	GCA_002553265	87	549931	35.13	191071	5577
271	Bacillus_anthracis	B.anthracis#AFS012870	-	-	GCA_002558195	97	314800	35.24	126748	5337
272	Bacillus_anthracis	B.anthracis#AFS003761	-	-	GCA_002558675	674	491174	35.24	201036	5939
273	Bacillus_anthracis	B.anthracis#AFS002415	-	-	GCA_002558905	104	672211	35.06	158494	5557
274	Bacillus_anthracis	B.anthracis#AFS001713	-	-	GCA_002559375	71	630979	35.16	203973	5574
275	Bacillus_anthracis	B.anthracis#AFS028506	-	-	GCA_002559605	117	368376	35.2	164082	5398
276	Bacillus_anthracis	B.anthracis#AFS027725	-	-	GCA_002559755	84	367621	35.24	169887	5399
277	Bacillus_anthracis	B.anthracis#AFS027605	-	-	GCA_002559785	136	537902	35.06	105843	5954
278	Bacillus_anthracis	B.anthracis#AFS025007	-	-	GCA_002560185	64	584390	35.25	202080	5480
279	Bacillus_anthracis	B.anthracis#AFS023305	-	-	GCA_002560535	63	623926	35.21	259774	5451
280	Bacillus_anthracis	B.anthracis#AFS022655	-	-	GCA_002560675	59	619941	35.26	255985	5366
281	Bacillus_anthracis	B.anthracis#AFS018197	-	-	GCA_002561055	58	555420	35.23	291806	5303
282	Bacillus_anthracis	B.anthracis#AFS017361	-	-	GCA_002561195	70	553234	34.91	209861	5906
283	Bacillus_anthracis	B.anthracis#AFS016024	-	-	GCA_002561395	86	705652	35.14	207551	5577
284	Bacillus_anthracis	B.anthracis#AFS015248	-	-	GCA_002561555	84	566364	35.12	203846	5643
285	Bacillus_anthracis	B.anthracis#AFS017475	-	-	GCA_002561845	109	517906	35.11	216495	5704
286	Bacillus_anthracis	B.anthracis#AFS020887	-	-	GCA_002563115	429	424901	35.1	175830	5910
287	Bacillus_anthracis	B.anthracis#AFS079591	-	-	GCA_002564895	124	307593	35.12	99882	5632
288	Bacillus_anthracis	B.anthracis#AFS085583	-	-	GCA_002566085	120	477550	34.92	132672	5840
289	Bacillus_anthracis	B.anthracis#AFS081271	-	-	GCA_002566425	330	262727	34.91	50579	5921
290	Bacillus_anthracis	B.anthracis#AFS072900	-	-	GCA_002567055	75	654491	35.14	321348	5640
291	Bacillus_anthracis	B.anthracis#AFS068624	-	-	GCA_002567755	68	433055	35.22	207035	5403
292	Bacillus_anthracis	B.anthracis#AFS072084	-	-	GCA_002570225	159	324118	35.05	89373	5689
293	Bacillus_anthracis	B.anthracis#AFS060304	-	-	GCA_002570575	81	643724	35.15	217510	5621
294	Bacillus_anthracis	B.anthracis#AFS062118	-	-	GCA_002570775	109	414291	35.11	187597	5562
295	Bacillus_anthracis	B.anthracis#AFS058633	-	-	GCA_002571055	62	794243	35.29	343947	5287
296	Bacillus_anthracis	B.anthracis#AFS057764	-	-	GCA_002574185	55	479061	35.23	291827	5300
297	Bacillus_anthracis	B.anthracis#AFS057383	-	-	GCA_002574215	163	244312	35.05	80927	5019
298	Bacillus_anthracis	B.anthracis#AFS058037	-	-	GCA_002574755	325	220192	35.13	40378	5611
299	Bacillus_anthracis	B.anthracis#AFS048113	-	-	GCA_002575885	110	320559	35.08	101287	5617
300	Bacillus_anthracis	B.anthracis#AFS044195	-	-	GCA_002576295	113	348925	35.19	135680	5570
301	Bacillus_anthracis	B.anthracis#AFS044825	-	-	GCA_002576945	70	458995	35.27	179059	5245
302	Bacillus_anthracis	B.anthracis#AFS041580	-	-	GCA_002577275	436	596354	35.27	172462	5580
303	Bacillus_anthracis	B.anthracis#AFS040794	-	-	GCA_002577475	63	706953	35.29	348377	5326
304	Bacillus_anthracis	B.anthracis#AFS029941	-	-	GCA_002583575	166	317560	35.04	104682	5828
305	Bacillus_anthracis	B.anthracis#AFS032297	-	-	GCA_002584475	96	426354	35.23	136369	5255
306	Bacillus_anthracis	B.anthracis#AFS032990	-	-	GCA_002584485	104	706323	35.11	143112	5694
307	Bacillus_anthracis	B.anthracis#AFS029987	-	-	GCA_002584885	72	541649	35.18	223674	5599
308	Bacillus_anthracis	B.anthracis#AFS037377	-	-	GCA_002585175	134	314045	35.14	104137	5600
309	Bacillus_anthracis	B.anthracis#Kafkas_100	-	-	GCA_002896575	79	937571	35.18	548286	5678
310	Bacillus_anthracis	B.anthracis#Kafkas_149	-	-	GCA_002896585	31	1161706	35.11	935843	5661
311	Bacillus_anthracis	B.anthracis#Kafkas_78	-	-	GCA_002896595	34	1039657	35.11	634070	5665
312	Bacillus_anthracis	B.anthracis#Kafkas_86	-	-	GCA_002896635	39	1161727	35.11	869458	5664
313	Bacillus_anthracis	B.anthracis#Kafkas_215	-	-	GCA_002896655	28	1162128	35.11	935978	5667
314	Bacillus_anthracis	B.anthracis#Kafkas_68	-	-	GCA_002896665	104	936124	35.16	204688	5686
315	Bacillus_anthracis	B.anthracis#Kafkas_60	-	-	GCA_002896695	83	731038	35.11	165170	5690
316	Bacillus_anthracis	B.anthracis#STI1	-	-	GCA_002980615	2	4141030	35.38	5229731	4787
317	Bacillus_anthracis	B.anthracis#BA2968	-	-	GCA_003063925	31	1161573	35.11	920059	5636
318	Bacillus_anthracis	B.anthracis#HKI4363_88	-	-	GCA_003063945	29	1769384	35.11	1161940	5666
319	Bacillus_anthracis	B.anthracis#A142	-	-	GCA_003063965	22	1769288	35.11	1198368	5669
320	Bacillus_anthracis	B.anthracis#A155	-	-	GCA_003063985	239	1769613	34.95	1198119	5971
321	Bacillus_anthracis	B.anthracis#SA047	-	-	GCA_003064005	35	1039789	35.11	867552	5676
322	Bacillus_anthracis	B.anthracis#A16_LA896	-	-	GCA_003064015	27	1596601	35.11	1197737	5641
323	Bacillus_anthracis	B.anthracis#A24_TN_Bovine_Sokol	-	-	GCA_003064045	28	823515	35.11	580764	5636
324	Bacillus_anthracis	B.anthracis#A46	-	-	GCA_003064085	41	1038186	35.19	699941	5501
325	Bacillus_anthracis	B.anthracis#London_499	-	-	GCA_003227955	3	5228599	35.25	5228599	5649
326	Bacillus_anthracis	B.anthracis#Sterne_09RA8929	-	-	GCA_003335125	33	1769090	35.13	1162008	5262
327	Bacillus_anthracis	B.anthracis#UT308	-	-	GCA_003345105	187	1161873	35.07	898825	5287
328	Bacillus_anthracis	B.anthracis#Strain_32	-	-	GCA_003367985	43	1635049	35.11	1139668	5350
329	Bacillus_anthracis	B.anthracis#SK57	-	-	GCA_003368005	39	1147804	35.11	898960	5352
330	Bacillus_anthracis	B.anthracis#MCCC_1A02161	-	-	GCA_003410255	1	5231857	35.45	5231857	5175
331	Bacillus_anthracis	B.anthracis#MCCC_1A01412	-	-	GCA_003410355	3	5291783	35.39	5291783	5314
332	Bacillus_anthracis	B.anthracis#Jan-81	-	-	GCA_003860145	1	4118468	35.09	177738	5157
333	Bacillus_anthracis	B.anthracis#17OD930	-	-	GCA_006088855	2	5416249	35.23	5213297	5627
334	Bacillus_anthracis	B.anthracis#PCr	-	-	GCA_006742565	25	971682	35.23	5209717	5778
335	Bacillus_anthracis	B.anthracis#KC2011	-	-	GCA_008087155	22	966714	35.12	250875	5642
336	Bacillus_anthracis	B.anthracis#3618_2D	-	-	GCA_009669005	136	646630	35.08	154041	5320
337	Bacillus_anthracis	B.anthracis#JB25	-	-	GCA_009669025	882	98835	35.08	91967	5350
338	Bacillus_anthracis	B.anthracis#3631_8D	-	-	GCA_009669045	1356	50654	35.23	14274	5384
339	Bacillus_anthracis	B.anthracis#JB10	-	-	GCA_009669055	1092	77020	35.42	6494	5395
340	Bacillus_anthracis	B.anthracis#2110	-	-	GCA_009669065	598	246615	35.20	8472	5513
341	Bacillus_anthracis	B.anthracis#3631_3D	-	-	GCA_009669105	121	343375	35.17	22854	5435
342	Bacillus_anthracis	B.anthracis#3517_1C	-	-	GCA_009669125	385	177852	35.11	203477	5360
343	Bacillus_anthracis	B.anthracis#3631_4C	-	-	GCA_009669135	1194	55932	35.14	35768	5385
344	Bacillus_anthracis	B.anthracis#3517_2C	-	-	GCA_009669145	751	89998	35.28	9613	5549
345	Bacillus_anthracis	B.anthracis#3275_2D	-	-	GCA_009669165	170	335825	35.17	14738	5463
346	Bacillus_anthracis	B.anthracis#3132_1B	-	-	GCA_009669205	378	185192	35.12	98947	5269
347	Bacillus_anthracis	B.anthracis#2991_1B	-	-	GCA_009669225	470	125072	35.13	38588	5406
348	Bacillus_anthracis	B.anthracis#2949_1D	-	-	GCA_009669235	431	175230	35.13	28406	5436
349	Bacillus_anthracis	B.anthracis#3122_2B	-	-	GCA_009669265	442	226189	35.13	34419	5408
350	Bacillus_anthracis	B.anthracis#3008_1B	-	-	GCA_009669275	40	1682703	35.11	34402	5428
351	Bacillus_anthracis	B.anthracis#FDAARGOS_698	-	-	GCA_009806595	1	5227419	35.38	5225746	5007
352	Bacillus_anthracis	B.anthracis#FDAARGOS_701	-	-	GCA_009806615	5	5227419	35.38	5227419	5023
353	Bacillus_anthracis	B.anthracis#FDAARGOS_700	-	-	GCA_009806635	3	5227454	35.39	5227419	5019
354	Bacillus_anthracis	B.anthracis#FDAARGOS_706	-	-	GCA_009806655	4	5227452	35.38	5227454	5017
355	Bacillus_anthracis	B.anthracis#FDAARGOS_705	-	-	GCA_009806675	1	5227450	35.38	5227452	5013
356	Bacillus_anthracis	B.anthracis#FDAARGOS_704	-	-	GCA_009806695	1	4497340	35.38	5227450	5008
357	Bacillus_anthracis	B.anthracis#ATCC_240	-	-	GCA_009831485	26	1163259	35.21	1132444	5189
358	Bacillus_anthracis	B.anthracis#ATCC_6603	-	-	GCA_009831545	32	1769259	35.20	601617	5190
359	Bacillus_anthracis	B.anthracis#ATCC_11966	-	-	GCA_009831565	23	1770352	35.11	936758	5374
360	Bacillus_anthracis	B.anthracis#ATCC_937	-	-	GCA_009831645	20	1770296	35.20	944336	5206
361	Bacillus_anthracis	B.anthracis#ATCC_4728	-	-	GCA_009831675	1	3986791	35.21	1168088	5187
362	Bacillus_anthracis	B.anthracis#delta_ANR_S3_3	-	-	GCA_009872635	286	138591	35.58	3535851	5043
363	Bacillus_anthracis	B.anthracis#delta_ANR_S2_1	-	-	GCA_009872675	230	169253	35.41	33438	4923
364	Bacillus_anthracis	B.anthracis#delta_ANR_S3_4	-	-	GCA_009872685	252	252289	35.49	51536	4792
365	Bacillus_anthracis	B.anthracis#delta_ANR_S3_1	-	-	GCA_009872715	43	3890323	35.44	56907	4847
366	Bacillus_anthracis	B.anthracis#delta_ANR_S3_16	-	-	GCA_009872725	173	206400	35.34	3890323	5271
367	Bacillus_anthracis	B.anthracis#delta_ANR_S3_5	-	-	GCA_009872735	39	3252310	35.27	73086	5000
368	Bacillus_anthracis	B.anthracis#delta_ANR_S3_11	-	-	GCA_009872775	67	1590482	35.59	3252310	4920
369	Bacillus_anthracis	B.anthracis#delta_ANR_S1_2	-	-	GCA_009872795	103	2118418	35.46	881087	5302
370	Bacillus_anthracis	B.anthracis#delta_ANR	-	-	GCA_009872805	59	2238598	35.31	2114120	5069
371	Bacillus_anthracis	B.anthracis#delta_ANR_S3_6	-	-	GCA_009872815	56	1083320	35.56	1290127	4815
372	Bacillus_anthracis	B.anthracis#delta_ANR_S1_1	-	-	GCA_009872855	279	285860	35.54	579844	5030
373	Bacillus_anthracis	B.anthracis#delta_ANR_S2_3	-	-	GCA_009872875	53	2680824	35.42	53833	4924
374	Bacillus_anthracis	B.anthracis#delta_ANR_S3_7	-	-	GCA_009872895	98	3685600	35.50	2209246	5530
375	Bacillus_anthracis	B.anthracis#delta_ANR_S3_8	-	-	GCA_009872905	191	204768	35.38	3685600	4872
376	Bacillus_anthracis	B.anthracis#delta_ANR_S2_2	-	-	GCA_009872925	30	4925631	35.34	53927	4954
377	Bacillus_anthracis	B.anthracis#delta_ANR_S3_17	-	-	GCA_009872955	46	4171085	35.50	4925631	5075
378	Bacillus_anthracis	B.anthracis#delta_ANR_S3_12	-	-	GCA_009872975	41	2791309	35.45	4171085	5016
379	Bacillus_anthracis	B.anthracis#delta_ANR_S3_18	-	-	GCA_009872985	33	4189863	35.42	2791309	5167
380	Bacillus_anthracis	B.anthracis#delta_ANR_S3_14	-	-	GCA_009872995	29	2633746	35.33	4189863	4917
381	Bacillus_anthracis	B.anthracis#delta_ANR_S3_15	-	-	GCA_009873035	3	5017580	35.26	2633746	5019
382	Bacillus_anthracis	B.anthracis#FDAARGOS_694	-	-	GCA_012273315	1	5255974	35.36	5251490	5085
383	Bacillus_anthracis	B.anthracis#FDAARGOS_696	-	-	GCA_012273335	1	5240765	35.36	5255974	5097
384	Bacillus_anthracis	B.anthracis#FDAARGOS_697	-	-	GCA_012273355	1	5227345	35.40	5240765	5066
385	Bacillus_anthracis	B.anthracis#FDAARGOS_699	-	-	GCA_012273375	1	6468885	35.38	5227345	5064
386	Bacillus_anthracis	B.anthracis#FDAARGOS_703	-	-	GCA_013349165	3	5272559	35.36	5261520	5095
387	Bacillus_anthracis	B.anthracis#FDAARGOS_702	-	-	GCA_013349185	3	5135792	35.36	5272559	5101
388	Bacillus_anthracis	B.anthracis#FDAARGOS_695	-	-	GCA_013349245	83	384553	35.41	5135792	5022
389	Bacillus_aquiflavi	B.aquiflavi#3H_10	-	-	GCA_011008855	1	3980777	35.42	65076	3304
390	Bacillus_aquimaris	B.aquimaris#SAMM	-	-	GCA_001877785	107	644673	44.81	373857	4199
391	Bacillus_aquimaris	B.aquimaris#97B	-	-	GCA_003315075	44	550652	41.69	287644	4251
392	Bacillus_aquimaris	B.aquimaris#CH451a_14T	-	-	GCA_008180775	40	1119496	42.28	244080	4258
393	Bacillus_aquimaris	B.aquimaris#CH87b_3T	-	-	GCA_008180815	24	1062205	41.49	680380	4543
394	Bacillus_aquimaris	B.aquimaris#CH159a_5T	-	-	GCA_008180855	17	1473150	41.50	681534	4545
395	Bacillus_aquimaris	B.aquimaris#CH422a_13T	-	-	GCA_008180865	1	3786744	41.47	1069393	4551
396	Bacillus_aryabhattai	B.aryabhattai#B8W22_01	-	-	GCA_000956595	1	4031727	37.97	125550	4807
397	Bacillus_aryabhattai	B.aryabhattai#LK25	-	-	GCA_001038965	68	494762	37.82	723848	5326
398	Bacillus_aryabhattai	B.aryabhattai#LK20	-	-	GCA_001043825	10	1719723	37.77	268431	5396
399	Bacillus_aryabhattai	B.aryabhattai#M46	-	-	GCA_001619595	43	862992	38.19	366630	4866
400	Bacillus_aryabhattai	B.aryabhattai#AB211	-	-	GCA_001858395	208	183644	37.82	4199117	5264
401	Bacillus_aryabhattai	B.aryabhattai#B14	-	-	GCA_002167185	1	4180819	38.45	39568	4605
402	Bacillus_aryabhattai	B.aryabhattai#SQU_R12	-	-	GCA_002208605	1	3897521	37.74	205912	5544
403	Bacillus_aryabhattai	B.aryabhattai#PHB10	-	-	GCA_002265635	150	146674	37.53	271936	4050
404	Bacillus_aryabhattai	B.aryabhattai#AFS007213	-	-	GCA_002555815	115	623094	37.85	243427	5303
405	Bacillus_aryabhattai	B.aryabhattai#AFS088312	-	-	GCA_002569015	998	344371	37.65	316974	5367
406	Bacillus_aryabhattai	B.aryabhattai#AFS075785	-	-	GCA_002569785	274	256977	38.07	343319	5085
407	Bacillus_aryabhattai	B.aryabhattai#AFS033892	-	-	GCA_002588685	27	2149383	38.04	324048	5457
408	Bacillus_aryabhattai	B.aryabhattai#B8W22_02	-	-	GCA_900101665	42	668457	37.30	535813	6396
409	Bacillus_atrophaeus	B.atrophaeus#1942	-	-	GCA_000165925	207	422281	43.22	4168266	4186
410	Bacillus_atrophaeus	B.atrophaeus#C89	-	-	GCA_000264395	139	208103	43.10	88496	4226
411	Bacillus_atrophaeus	B.atrophaeus#UCMB_5137	-	-	GCA_000385965	407	117279	43.41	4064321	4081
412	Bacillus_atrophaeus	B.atrophaeus#BSS	-	-	GCA_000742675	1	4043115	43.22	4175060	4066
413	Bacillus_atrophaeus	B.atrophaeus#PCI_246	-	-	GCA_000743235	1	4389210	43.18	4148457	4105
414	Bacillus_atrophaeus	B.atrophaeus#NRRL_NRS_213	-	-	GCA_001584335	40	488989	43.23	726248	3913
415	Bacillus_atrophaeus	B.atrophaeus#B4144_201601	-	-	GCA_001587405	30	876087	43.01	630829	4201
416	Bacillus_atrophaeus	B.atrophaeus#SRCM101359	-	-	GCA_002173495	2	4190134	43.33	4180819	4028
417	Bacillus_atrophaeus	B.atrophaeus#GQJK17	-	-	GCA_002243495	1	5645783	43.27	4325818	4015
418	Bacillus_atrophaeus	B.atrophaeus#BA59	-	-	GCA_002688645	1	3765752	43.10	4258149	3889
419	Bacillus_atrophaeus	B.atrophaeus#GBSC56	-	-	GCA_002998055	14	920490	43.28	679098	3971
420	Bacillus_atrophaeus	B.atrophaeus#NMTD54	-	-	GCA_002998075	11	1861203	43.01	657708	4037
421	Bacillus_atrophaeus	B.atrophaeus#LSSC3	-	-	GCA_002998135	64	708646	43.30	565935	3901
422	Bacillus_atrophaeus	B.atrophaeus#TS1	-	-	GCA_003003625	12	1255168	43.28	1052072	3878
423	Bacillus_atrophaeus	B.atrophaeus#CKL1	-	-	GCA_003003645	13	1604391	42.98	1011180	4072
424	Bacillus_atrophaeus	B.atrophaeus#NBRC_15407	-	-	GCA_006539905	1	6020352	43.19	253632	4112
425	Bacillus_atrophaeus	B.atrophaeus#90	-	-	GCA_008682345	14	1154801	43.32	459433	3964
426	Bacillus_australimaris	B.australimaris#NH7I_1	-	-	GCA_001307105	261	501258	41.35	482618	3588
427	Bacillus_azotoformans	B.azotoformans#LMG_9581	-	-	GCA_000307855	197	234467	37.24	94455	4226
428	Bacillus_azotoformans	B.azotoformans#MEV2011	-	-	GCA_000708505	22	1753275	37.49	172488	4806
429	Bacillus_bacterium	B.bacterium#UBA9944	-	-	GCA_003457145	107	357319	41.80	5526	2908
430	Bacillus_bacterium	B.bacterium#UBA11286	-	-	GCA_003521085	435	28201	41.41	119216	3870
431	Bacillus_bacterium	B.bacterium#MHSD28	-	-	GCA_006494425	1	4280457	35.23	1474247	5509
432	Bacillus_bacterium	B.bacterium#AS04akNAM_105	-	-	GCA_012842745	106	524820	36.88	148644	3511
433	Bacillus_badius	B.badius#MTCC_1458	-	-	GCA_000829535	22	1324518	43.94	271019	4486
434	Bacillus_badius	B.badius#DSM_30822	-	-	GCA_000829555	72	350810	43.76	850519	4463
435	Bacillus_badius	B.badius#SGD_V_25_01	-	-	GCA_001630115	74	494668	44.01	220683	3781
436	Bacillus_badius	B.badius#DSM_5610	-	-	GCA_001632185	1	3814720	43.64	193523	3942
437	Bacillus_badius	B.badius#SGD_V_25_02	-	-	GCA_001700275	1	3792999	44.01	220683	3784
438	Bacillus_badius	B.badius#DSM_28241	-	-	GCA_002189605	1	3929760	44.00	320687	3827
439	Bacillus_badius	B.badius#V_25	-	-	GCA_004365825	18	1048058	44.00	320687	3907
440	Bacillus_bataviensis	B.bataviensis#LMG_21833	-	-	GCA_000307875	1	3961368	39.61	82137	5207
441	Bacillus_beveridgei	B.beveridgei#MLTeJB	-	-	GCA_001721685	2	4090174	46.08	3582268	3269
442	Bacillus_bombysepticus	B.bombysepticus#ASM83106v1	-	-	GCA_000831065	153	462434	34.93	5295783	5488
443	Bacillus_boroniphilus	B.boroniphilus#JCM_21738_01	-	-	GCA_000517385	1	4043042	42.02	40315	5100
444	Bacillus_camelliae	B.camelliae#7578_1	-	-	GCA_002844575	39	1628050	36.02	180478	4804
445	Bacillus_canaveralius	B.canaveralius#M4_6	-	-	GCA_002860125	31	526719	41.64	77021	4391
446	Bacillus_canaveralius	B.canaveralius#ATCC_29669	-	-	GCA_002860245	42	739256	41.64	74302	4399
447	Bacillus_canaveralius	B.canaveralius#M8_28	-	-	GCA_003944805	2	4518705	41.78	63446	4124
448	Bacillus_caseinilyticus	B.caseinilyticus#SP	-	-	GCA_900107275	67	1221397	44.85	209458	5199
449	Bacillus_cellulosilyticus	B.cellulosilyticus#DSM_2522	-	-	GCA_000177235	254	374189	36.52	4681672	4266
450	Bacillus_cereus	B.cereus#m1293	-	-	GCA_000003645	1	5269725	35.34	5269725	5282
451	Bacillus_cereus	B.cereus#AH1273	-	-	GCA_000003955	1	5790501	35.24	5790501	5798
452	Bacillus_cereus	B.cereus#ATCC_14579_01	-	-	GCA_000007825	2	5411809	35.29	5411809	5255
453	Bacillus_cereus	B.cereus#ATCC_10987_01	-	-	GCA_000008005	2	5224283	35.5	5224283	5844
454	Bacillus_cereus	B.cereus#E33L_01	-	-	GCA_000011625	6	5300915	35.13	5300915	5641
455	Bacillus_cereus	B.cereus#Q1	-	-	GCA_000013065	3	5214195	35.47	5214195	5502
456	Bacillus_cereus	B.cereus#B4264	-	-	GCA_000021205	1	5419036	35.3	5419036	5398
457	Bacillus_cereus	B.cereus#AH187	-	-	GCA_000021225	5	5269030	35.51	5269030	5783
458	Bacillus_cereus	B.cereus#G9842	-	-	GCA_000021305	3	5387334	35.02	5387334	5857
459	Bacillus_cereus	B.cereus#AH820	-	-	GCA_000021785	4	5302683	35.31	5302683	5810
460	Bacillus_cereus	B.cereus#03BB102_01	-	-	GCA_000022505	2	5269628	35.33	5269628	5606
461	Bacillus_cereus	B.cereus#CI	-	-	GCA_000143605	4	5196054	35.25	5196054	5558
462	Bacillus_cereus	B.cereus#ATCC_10876_01	-	-	GCA_000160895	1	5939023	34.8	5939023	5861
463	Bacillus_cereus	B.cereus#BGSC_6E1	-	-	GCA_000160915	1	5730178	34.97	5730178	5687
464	Bacillus_cereus	B.cereus#172560W	-	-	GCA_000160935	1	5699545	34.82	5699545	5641
465	Bacillus_cereus	B.cereus#R309803	-	-	GCA_000160995	1	5568034	35.21	5586253	5587
466	Bacillus_cereus	B.cereus#ATCC_4342_01	-	-	GCA_000161015	1	5234797	35.2	5234797	5288
467	Bacillus_cereus	B.cereus#m1550	-	-	GCA_000161035	1	5246493	35.09	5246493	5245
468	Bacillus_cereus	B.cereus#BDRD_ST24	-	-	GCA_000161055	1	5436173	35.1	5436173	5417
469	Bacillus_cereus	B.cereus#BDRD_ST26	-	-	GCA_000161075	1	6041497	35.16	5568034	5778
470	Bacillus_cereus	B.cereus#BDRD_ST196	-	-	GCA_000161095	1	5576566	35.19	5576566	5549
471	Bacillus_cereus	B.cereus#BDRD_Cer4	-	-	GCA_000161115	1	5397450	35.07	5397450	5372
472	Bacillus_cereus	B.cereus#95_8201	-	-	GCA_000161135	1	5584055	35.1	5584055	5625
473	Bacillus_cereus	B.cereus#Rock1_3	-	-	GCA_000161155	1	5859854	34.93	5859854	5815
474	Bacillus_cereus	B.cereus#Rock1_15	-	-	GCA_000161175	1	5766278	34.89	5766278	5787
475	Bacillus_cereus	B.cereus#Rock3_28	-	-	GCA_000161195	1	6107746	35.04	6041497	5728
476	Bacillus_cereus	B.cereus#Rock3_29	-	-	GCA_000161215	1	5878111	34.94	5878111	5868
477	Bacillus_cereus	B.cereus#Rock3_42	-	-	GCA_000161235	1	5202904	35.21	5202904	5313
478	Bacillus_cereus	B.cereus#Rock3_44	-	-	GCA_000161255	1	4999804	36.73	4999804	4750
479	Bacillus_cereus	B.cereus#Rock4_2	-	-	GCA_000161275	1	5769987	34.88	5769987	5715
480	Bacillus_cereus	B.cereus#Rock4_18	-	-	GCA_000161295	1	5923634	34.98	5923634	5972
481	Bacillus_cereus	B.cereus#F65185	-	-	GCA_000161315	1	6133179	34.72	6133179	6027
482	Bacillus_cereus	B.cereus#AH676	-	-	GCA_000161355	1	5594747	34.99	5594747	5612
483	Bacillus_cereus	B.cereus#AH1271	-	-	GCA_000161375	1	5656704	35.27	5656704	5666
484	Bacillus_cereus	B.cereus#AH1272	-	-	GCA_000161395	1	5789540	35.22	5789540	5810
485	Bacillus_cereus	B.cereus#G9241_02	-	-	GCA_000167215	866	128761	35.25	93868	6146
486	Bacillus_cereus	B.cereus#H3081_97	-	-	GCA_000171035	16	942069	35.17	185907	5401
487	Bacillus_cereus	B.cereus#SJ1	-	-	GCA_000177295	37	327595	35.40	73258	2184
488	Bacillus_cereus	B.cereus#W	-	-	GCA_000181595	71	468422	35.51	256990	5160
489	Bacillus_cereus	B.cereus#AH1134	-	-	GCA_000181615	37	1131316	34.89	554099	5932
490	Bacillus_cereus	B.cereus#NVH0597_99	-	-	GCA_000181635	66	606240	35.33	213404	5265
491	Bacillus_cereus	B.cereus#03BB108_01	-	-	GCA_000181655	24	2321366	34.89	218340	5892
492	Bacillus_cereus	B.cereus#F837_76	-	-	GCA_000239195	3	5222906	35.37	5222906	5468
493	Bacillus_cereus	B.cereus#NC7401	-	-	GCA_000283675	6	5221581	35.53	5221581	5761
494	Bacillus_cereus	B.cereus#VDM062	-	-	GCA_000290655	7	4895311	35.19	4895311	6002
495	Bacillus_cereus	B.cereus#VDM034	-	-	GCA_000290675	10	4767924	35.16	4767924	5937
496	Bacillus_cereus	B.cereus#VD200	-	-	GCA_000290715	14	5473820	34.88	5473820	6152
497	Bacillus_cereus	B.cereus#VD169	-	-	GCA_000290735	4	5236666	34.81	5236666	5856
498	Bacillus_cereus	B.cereus#VD166	-	-	GCA_000290755	11	4009588	34.72	4009588	6110
499	Bacillus_cereus	B.cereus#VD156	-	-	GCA_000290775	15	4398547	34.74	4398547	6429
500	Bacillus_cereus	B.cereus#VD154	-	-	GCA_000290795	19	1922107	35.08	1513461	6347
501	Bacillus_cereus	B.cereus#VD148	-	-	GCA_000290815	9	4649879	35.16	4649879	5717
502	Bacillus_cereus	B.cereus#VD115	-	-	GCA_000290835	17	3884855	34.93	3884855	6672
503	Bacillus_cereus	B.cereus#VD107	-	-	GCA_000290855	7	3667986	35.26	3667986	5362
504	Bacillus_cereus	B.cereus#VD102	-	-	GCA_000290875	12	4634962	35.24	4634962	5834
505	Bacillus_cereus	B.cereus#VD048	-	-	GCA_000290915	11	4064464	35.17	4064464	6035
506	Bacillus_cereus	B.cereus#IS075	-	-	GCA_000290935	26	2400200	35.24	774905	5932
507	Bacillus_cereus	B.cereus#VD022	-	-	GCA_000290955	31	2739741	34.71	1364589	6808
508	Bacillus_cereus	B.cereus#VD142	-	-	GCA_000290975	20	1720989	35.18	1585431	5897
509	Bacillus_cereus	B.cereus#AND1407	-	-	GCA_000290995	17	2150709	35.28	887918	5647
510	Bacillus_cereus	B.cereus#BAG1X1_2	-	-	GCA_000291035	10	4070571	34.98	4070571	5868
511	Bacillus_cereus	B.cereus#BAG1X1_3	-	-	GCA_000291055	5	5205498	35.11	5205498	6129
512	Bacillus_cereus	B.cereus#HuA4_10	-	-	GCA_000291075	8	4644122	35.24	4644122	5803
513	Bacillus_cereus	B.cereus#HuB5_5	-	-	GCA_000291115	11	5272650	35.12	5272650	5773
514	Bacillus_cereus	B.cereus#ISP3191	-	-	GCA_000291135	4	4543883	35.16	4543883	5402
515	Bacillus_cereus	B.cereus#MC67	-	-	GCA_000291155	7	2809659	35.32	2310171	5774
516	Bacillus_cereus	B.cereus#HuA2_4	-	-	GCA_000291175	7	5297670	35.28	5297670	5679
517	Bacillus_cereus	B.cereus#MSX_A1	-	-	GCA_000291195	9	4858796	34.93	4858796	6152
518	Bacillus_cereus	B.cereus#VD045	-	-	GCA_000291215	17	4042045	34.63	4042045	6488
519	Bacillus_cereus	B.cereus#MSX_A12	-	-	GCA_000291235	51	2071926	35.25	1533405	5874
520	Bacillus_cereus	B.cereus#VD014	-	-	GCA_000291255	4	5255821	34.68	5255821	6079
521	Bacillus_cereus	B.cereus#MSX_D12	-	-	GCA_000291275	7	5225100	35.2	5225100	5698
522	Bacillus_cereus	B.cereus#BAG5X1_1	-	-	GCA_000291295	15	5034021	35.24	5034021	5548
523	Bacillus_cereus	B.cereus#BAG6X1_2	-	-	GCA_000291355	7	4223854	35.51	4223854	5147
524	Bacillus_cereus	B.cereus#BAG5O_1	-	-	GCA_000291395	6	4621585	35.06	4621585	5838
525	Bacillus_cereus	B.cereus#BAG4X12_1	-	-	GCA_000291415	17	5146067	34.77	5146067	5776
526	Bacillus_cereus	B.cereus#BAG4O_1	-	-	GCA_000291435	3	5386589	34.96	5386589	5612
527	Bacillus_cereus	B.cereus#BAG3X2_2	-	-	GCA_000291455	7	5324347	34.9	5324347	5846
528	Bacillus_cereus	B.cereus#BAG3X2_1	-	-	GCA_000291475	19	5153063	35.26	5153063	5725
529	Bacillus_cereus	B.cereus#BAG2X1_3	-	-	GCA_000291515	9	4441633	35.3	4441633	5352
530	Bacillus_cereus	B.cereus#BAG3O_2	-	-	GCA_000291535	11	5378738	34.91	5378738	5801
531	Bacillus_cereus	B.cereus#BAG2X1_1	-	-	GCA_000291665	8	4538068	35.31	4538068	5268
532	Bacillus_cereus	B.cereus#FRI_35	-	-	GCA_000292415	5	5083176	35.46	5083176	5435
533	Bacillus_cereus	B.cereus#BAG4X2_1	-	-	GCA_000293505	7	4602250	35.03	4602250	5695
534	Bacillus_cereus	B.cereus#BAG6O_1	-	-	GCA_000293525	4	5228617	34.96	5228617	5857
535	Bacillus_cereus	B.cereus#BAG6O_2	-	-	GCA_000293545	9	2919583	35.2	2919583	5819
536	Bacillus_cereus	B.cereus#HD73_Bc	-	-	GCA_000293685	22	1841581	35.01	1365417	6008
537	Bacillus_cereus	B.cereus#HuA2_1	-	-	GCA_000293705	11	4440877	35.05	4440877	6377
538	Bacillus_cereus	B.cereus#HuB1_1	-	-	GCA_000293725	7	5267237	35	5267237	5693
539	Bacillus_cereus	B.cereus#HuB2_9	-	-	GCA_000293745	7	5281517	35.06	5281517	5713
540	Bacillus_cereus	B.cereus#TIAC219	-	-	GCA_000398785	37	1658261	34.71	778240	6839
541	Bacillus_cereus	B.cereus#Schrouff	-	-	GCA_000398945	18	4079511	34.78	4079511	6207
542	Bacillus_cereus	B.cereus#HuA3_9	-	-	GCA_000398965	27	1510193	35.12	797269	6274
543	Bacillus_cereus	B.cereus#HuA2_9	-	-	GCA_000398985	8	2403322	35.18	2159502	5844
544	Bacillus_cereus	B.cereus#BAG1X1_1	-	-	GCA_000399005	13	4659562	34.66	4659562	6633
545	Bacillus_cereus	B.cereus#VD133	-	-	GCA_000399025	23	2530442	34.97	1128634	6959
546	Bacillus_cereus	B.cereus#BAG1X2_1	-	-	GCA_000399065	13	5281977	34.64	5281977	6614
547	Bacillus_cereus	B.cereus#BAG1X2_2	-	-	GCA_000399085	15	5320306	34.73	5320306	6942
548	Bacillus_cereus	B.cereus#BAG1X2_3	-	-	GCA_000399105	19	4611469	34.7	4611469	6507
549	Bacillus_cereus	B.cereus#VD196	-	-	GCA_000399125	19	2995170	34.97	883029	6389
550	Bacillus_cereus	B.cereus#VD021	-	-	GCA_000399145	14	1635489	35.13	702893	6094
551	Bacillus_cereus	B.cereus#BAG1O_1	-	-	GCA_000399165	13	2481808	35.18	1511649	6120
552	Bacillus_cereus	B.cereus#K_5975c	-	-	GCA_000399185	11	5209568	34.77	5209568	6216
553	Bacillus_cereus	B.cereus#IS845_00	-	-	GCA_000399205	14	2460585	35.22	1737477	5934
554	Bacillus_cereus	B.cereus#IS195	-	-	GCA_000399225	13	2226594	35.21	1790765	5951
555	Bacillus_cereus	B.cereus#MC118	-	-	GCA_000399245	179	218809	35.24	62991	5744
556	Bacillus_cereus	B.cereus#BAG2O_1	-	-	GCA_000399265	13	5302848	34.68	5302848	6788
557	Bacillus_cereus	B.cereus#BAG2O_3	-	-	GCA_000399285	7	5328009	35.05	5328009	5875
558	Bacillus_cereus	B.cereus#HuB4_4	-	-	GCA_000399305	16	5676724	34.82	5676724	6656
559	Bacillus_cereus	B.cereus#BAG5X12_1	-	-	GCA_000399325	7	4417269	34.88	4417269	5646
560	Bacillus_cereus	B.cereus#BMG1_7	-	-	GCA_000399345	39	1882930	34.78	457561	6584
561	Bacillus_cereus	B.cereus#HuB13_1	-	-	GCA_000399365	48	1357722	34.76	441908	6813
562	Bacillus_cereus	B.cereus#VD131	-	-	GCA_000399385	14	4036096	34.95	4036096	6075
563	Bacillus_cereus	B.cereus#HuA2_3	-	-	GCA_000399405	11	4008403	35.12	4008403	5702
564	Bacillus_cereus	B.cereus#VD146	-	-	GCA_000399425	21	3880479	35.07	3880479	6124
565	Bacillus_cereus	B.cereus#VD214	-	-	GCA_000399445	15	4556348	35.02	4556348	5707
566	Bacillus_cereus	B.cereus#VDM053	-	-	GCA_000399465	9	4276443	35.18	4276443	6214
567	Bacillus_cereus	B.cereus#VD136	-	-	GCA_000399485	23	3542805	35.57	3542805	5243
568	Bacillus_cereus	B.cereus#ISP2954	-	-	GCA_000399505	51	1238373	34.78	354680	6854
569	Bacillus_cereus	B.cereus#VD118	-	-	GCA_000399525	10	2282936	35.27	1999524	5759
570	Bacillus_cereus	B.cereus#VD140	-	-	GCA_000399545	16	1636211	34.88	1554689	5693
571	Bacillus_cereus	B.cereus#VD184	-	-	GCA_000399565	47	1385015	35.12	588484	6547
572	Bacillus_cereus	B.cereus#VDM006	-	-	GCA_000399585	41	1210406	35.58	609131	5405
573	Bacillus_cereus	B.cereus#VDM021	-	-	GCA_000399605	49	718633	35.49	335618	5470
574	Bacillus_cereus	B.cereus#B5_2	-	-	GCA_000399625	25	4010179	35.12	4010179	5948
575	Bacillus_cereus	B.cereus#BAG3O_1	-	-	GCA_000399645	6	4726424	35.05	4726424	5910
576	Bacillus_cereus	B.cereus#BAG2O_2	-	-	GCA_000412315	5	5276309	35.01	5276309	5882
577	Bacillus_cereus	B.cereus#BAG1O_3	-	-	GCA_000412975	9	3833135	34.92	3833135	5822
578	Bacillus_cereus	B.cereus#FSL_R5_860	-	-	GCA_000518025	106	495537	35.01	178136	5752
579	Bacillus_cereus	B.cereus#A1_01	-	-	GCA_000635895	4	5352307	35.11	5352307	5418
580	Bacillus_cereus	B.cereus#BcFL2013	-	-	GCA_000688755	84	330397	35.1	136961	5283
581	Bacillus_cereus	B.cereus#FT9	-	-	GCA_000724585	36	572128	35.54	5223665	4278
582	Bacillus_cereus	B.cereus#F1_15	-	-	GCA_000743195	5	5511392	35.32	5511392	5754
583	Bacillus_cereus	B.cereus#ATCC_10876_02	-	-	GCA_000743815	2	5984031	34.84	5984031	6013
584	Bacillus_cereus	B.cereus#13061	-	-	GCA_000743865	8	5133040	35.27	5133040	5626
585	Bacillus_cereus	B.cereus#ATCC_4342_02	-	-	GCA_000746865	2	5226183	35.33	5226183	5319
586	Bacillus_cereus	B.cereus#tsu1	-	-	GCA_000773635	36	1101109	34.81	480439	5673
587	Bacillus_cereus	B.cereus#03BB87	-	-	GCA_000789315	3	5457398	35.17	5457398	5788
588	Bacillus_cereus	B.cereus#D17	-	-	GCA_000832385	2	5379685	35.36	5379685	5651
589	Bacillus_cereus	B.cereus#03BB102_02	-	-	GCA_000832405	2	5268427	35.33	5268427	5495
590	Bacillus_cereus	B.cereus#FM1	-	-	GCA_000832525	2	5295158	35.3	5295158	5592
591	Bacillus_cereus	B.cereus#3a	-	-	GCA_000832765	4	5270991	35.31	5270991	5669
592	Bacillus_cereus	B.cereus#G9241_03	-	-	GCA_000832805	4	5267792	35.18	5267792	5683
593	Bacillus_cereus	B.cereus#ATCC_4342_03	-	-	GCA_000832845	2	5269496	35.42	5269496	5268
594	Bacillus_cereus	B.cereus#03BB108_02	-	-	GCA_000832865	8	5342933	34.95	5342933	6130
595	Bacillus_cereus	B.cereus#E33L_02	-	-	GCA_000833045	6	5305318	35.14	5305318	5838
596	Bacillus_cereus	B.cereus#S2_8	-	-	GCA_000835185	4	5271178	35.31	5271178	5674
597	Bacillus_cereus	B.cereus#MIT0214	-	-	GCA_000935235	238	468557	34.86	49800	5472
598	Bacillus_cereus	B.cereus#FORC_005	-	-	GCA_000978375	1	5349617	35.29	5349617	5170
599	Bacillus_cereus	B.cereus#B4077	-	-	GCA_001008565	65	1131785	34.95	277833	6129
600	Bacillus_cereus	B.cereus#B4078	-	-	GCA_001008575	76	407681	35.4	170659	5467
601	Bacillus_cereus	B.cereus#B4086	-	-	GCA_001008585	101	288474	35.47	117878	5801
602	Bacillus_cereus	B.cereus#B4080	-	-	GCA_001008595	89	574325	34.63	237578	6360
603	Bacillus_cereus	B.cereus#B4087	-	-	GCA_001008645	70	565039	35.14	304217	5779
604	Bacillus_cereus	B.cereus#B4158	-	-	GCA_001008665	312	185150	34.84	54547	6319
605	Bacillus_cereus	B.cereus#B4153	-	-	GCA_001008695	106	609053	35.17	235544	6018
606	Bacillus_cereus	B.cereus#LK9	-	-	GCA_001043655	90	295076	35.15	131054	5138
607	Bacillus_cereus	B.cereus#7_27_S	-	-	GCA_001044475	48	808865	35.28	259768	5450
608	Bacillus_cereus	B.cereus#17	-	-	GCA_001044485	45	1134101	35.06	237244	5750
609	Bacillus_cereus	B.cereus#F3162_04	-	-	GCA_001044555	77	522158	35.32	170740	5542
610	Bacillus_cereus	B.cereus#F528_94	-	-	GCA_001044565	49	1100747	35.11	355056	5689
611	Bacillus_cereus	B.cereus#HWW_274_2	-	-	GCA_001044585	320	136570	35.23	32259	5455
612	Bacillus_cereus	B.cereus#F4429_71	-	-	GCA_001044635	115	286327	35.27	91497	5336
613	Bacillus_cereus	B.cereus#F3175_03	-	-	GCA_001044645	64	452143	35.1	204296	5590
614	Bacillus_cereus	B.cereus#INRA_A3	-	-	GCA_001044655	61	453260	34.91	189988	5850
615	Bacillus_cereus	B.cereus#F4430_73	-	-	GCA_001044665	447	100653	34.93	25621	5625
616	Bacillus_cereus	B.cereus#INRA_C3	-	-	GCA_001044715	38	659381	35.15	348619	5456
617	Bacillus_cereus	B.cereus#RIVM_BC_90	-	-	GCA_001044735	68	371484	35.34	166503	5525
618	Bacillus_cereus	B.cereus#MHI_86	-	-	GCA_001044795	54	647399	35.35	192413	5537
619	Bacillus_cereus	B.cereus#MHI_226	-	-	GCA_001044815	60	812059	34.99	180772	6030
620	Bacillus_cereus	B.cereus#NVH_0075_95	-	-	GCA_001044825	92	398886	35.21	172877	6062
621	Bacillus_cereus	B.cereus#RIVM_BC_934	-	-	GCA_001044855	207	275589	34.86	61349	6662
622	Bacillus_cereus	B.cereus#RIVM_BC_964	-	-	GCA_001044875	78	438000	35.09	136264	5656
623	Bacillus_cereus	B.cereus#WSBC_10035	-	-	GCA_001044895	184	214525	35.12	52377	5666
624	Bacillus_cereus	B.cereus#SDA_KA_96	-	-	GCA_001044905	34	947826	35.42	402005	5266
625	Bacillus_cereus	B.cereus#NJ_W	-	-	GCA_001277915	4	5370032	35.2	5370032	5277
626	Bacillus_cereus	B.cereus#JRS4	-	-	GCA_001286825	793	85365	35.34	14454	5123
627	Bacillus_cereus	B.cereus#JRS1	-	-	GCA_001286905	128	228597	38.94	30568	9506
628	Bacillus_cereus	B.cereus#FORC_013	-	-	GCA_001518875	2	5418913	35.15	5418913	5683
629	Bacillus_cereus	B.cereus#PE8_121b	-	-	GCA_001541995	225	338897	35.31	70267	5748
630	Bacillus_cereus	B.cereus#PE5_132	-	-	GCA_001543815	156	230239	36.10	2858	3262
631	Bacillus_cereus	B.cereus#DSM_2302	-	-	GCA_001566355	278	340091	35.38	70158	5307
632	Bacillus_cereus	B.cereus#MB_1	-	-	GCA_001566365	194	418945	35.17	101838	5484
633	Bacillus_cereus	B.cereus#MB_15	-	-	GCA_001566375	266	526437	35.45	115558	5590
634	Bacillus_cereus	B.cereus#MB_18	-	-	GCA_001566385	328	293885	35.45	72222	5511
635	Bacillus_cereus	B.cereus#MB_16	-	-	GCA_001566435	1328	359025	36.68	66916	5623
636	Bacillus_cereus	B.cereus#MB_17	-	-	GCA_001566445	200	319048	35.37	101924	5472
637	Bacillus_cereus	B.cereus#MB_21	-	-	GCA_001566455	359	248483	35.46	57296	5542
638	Bacillus_cereus	B.cereus#MB_8	-	-	GCA_001566465	377	416829	35.56	64745	5465
639	Bacillus_cereus	B.cereus#MB_8_1	-	-	GCA_001566515	354	386468	35.47	71934	5752
640	Bacillus_cereus	B.cereus#MB_20	-	-	GCA_001566525	488	254048	35.59	42768	5368
641	Bacillus_cereus	B.cereus#MB_22	-	-	GCA_001566535	1830	941733	37.18	131803	5783
642	Bacillus_cereus	B.cereus#DSM_626	-	-	GCA_001566705	509	381029	35.4	46627	4991
643	Bacillus_cereus	B.cereus#FSL_K6_0043	-	-	GCA_001583685	87	681900	34.92	141404	5531
644	Bacillus_cereus	B.cereus#FSL_W8_0003	-	-	GCA_001583705	168	495167	35.07	90998	5692
645	Bacillus_cereus	B.cereus#FSL_W8_0268	-	-	GCA_001583745	108	337119	35.04	174253	5761
646	Bacillus_cereus	B.cereus#FSL_H8_0488	-	-	GCA_001583755	137	695986	34.94	137682	5729
647	Bacillus_cereus	B.cereus#FSL_W8_0523	-	-	GCA_001583765	132	607678	35.3	89925	5284
648	Bacillus_cereus	B.cereus#FSL_W8_0275	-	-	GCA_001583805	182	438967	35.11	91863	5760
649	Bacillus_cereus	B.cereus#FSL_W8_0767	-	-	GCA_001583845	1097	85357	35	11958	5489
650	Bacillus_cereus	B.cereus#FSL_W8_0932	-	-	GCA_001583855	204	400356	35.2	78469	5702
651	Bacillus_cereus	B.cereus#FSL_W8_0824	-	-	GCA_001583865	169	825904	35.14	141377	5917
652	Bacillus_cereus	B.cereus#FSL_W8_0640	-	-	GCA_001583875	198	803312	34.97	133290	5725
653	Bacillus_cereus	B.cereus#FSL_K6_0067	-	-	GCA_001583925	349	373623	35.15	43460	5785
654	Bacillus_cereus	B.cereus#FSL_K6_0073	-	-	GCA_001583935	301	490929	34.48	63415	6725
655	Bacillus_cereus	B.cereus#FSL_K6_0267	-	-	GCA_001583955	159	556533	35.27	91692	5464
656	Bacillus_cereus	B.cereus#FSL_M8_0117	-	-	GCA_001583975	185	461604	35.04	100085	5839
657	Bacillus_cereus	B.cereus#FSL_W8_0050	-	-	GCA_001584005	130	460834	35.23	133742	5446
658	Bacillus_cereus	B.cereus#FSL_H8_0482	-	-	GCA_001584025	139	956772	34.84	209803	5762
659	Bacillus_cereus	B.cereus#FSL_H7_0926	-	-	GCA_001584065	110	405383	35.4	138544	5314
660	Bacillus_cereus	B.cereus#FSL_K6_0040	-	-	GCA_001584085	45	570699	34.72	110343	5833
661	Bacillus_cereus	B.cereus#FSL_W8_0520	-	-	GCA_001584095	325	337459	35.34	57068	5320
662	Bacillus_cereus	B.cereus#FSL_W8_0483	-	-	GCA_001584105	158	466025	35.14	119880	5593
663	Bacillus_cereus	B.cereus#B4079	-	-	GCA_001604665	146	326747	35.09	103267	5898
664	Bacillus_cereus	B.cereus#B4081	-	-	GCA_001619285	81	578873	34.92	236994	5671
665	Bacillus_cereus	B.cereus#B4083	-	-	GCA_001619335	120	558920	35.18	111121	5694
666	Bacillus_cereus	B.cereus#B4088	-	-	GCA_001619355	142	368015	35.19	100865	6696
667	Bacillus_cereus	B.cereus#B4116	-	-	GCA_001619385	91	425543	35.23	154848	5653
668	Bacillus_cereus	B.cereus#B4120	-	-	GCA_001619395	78	719202	35.06	180184	5868
669	Bacillus_cereus	B.cereus#B4155	-	-	GCA_001619405	87	446937	34.94	201751	5746
670	Bacillus_cereus	B.cereus#B4082	-	-	GCA_001619425	84	436200	35.01	144471	5944
671	Bacillus_cereus	B.cereus#B4084	-	-	GCA_001619445	59	682290	34.96	252409	5503
672	Bacillus_cereus	B.cereus#B4085	-	-	GCA_001619465	84	579636	35.23	176562	5645
673	Bacillus_cereus	B.cereus#B4118	-	-	GCA_001619525	61	721185	35.05	248539	5331
674	Bacillus_cereus	B.cereus#CMCC_P0021	-	-	GCA_001635915	2	5521782	34.95	5521782	5829
675	Bacillus_cereus	B.cereus#CMCC_P0011	-	-	GCA_001635955	2	5506876	34.94	5506876	5828
676	Bacillus_cereus	B.cereus#HN001	-	-	GCA_001635995	3	5404176	34.97	5404176	5779
677	Bacillus_cereus	B.cereus#MROC2	-	-	GCA_001677965	36	1119208	35.04	508547	5321
678	Bacillus_cereus	B.cereus#UW85	-	-	GCA_001678165	54	808055	34.82	285332	5858
679	Bacillus_cereus	B.cereus#B06_009	-	-	GCA_001683695	520	167133	35.24	31805	5237
680	Bacillus_cereus	B.cereus#AH725	-	-	GCA_001683705	655	88365	35.03	21593	5763
681	Bacillus_cereus	B.cereus#FORC_024	-	-	GCA_001721145	1	5430118	35.32	5430118	5238
682	Bacillus_cereus	B.cereus#A9	-	-	GCA_001729295	228	174612	35.03	36092	4989
683	Bacillus_cereus	B.cereus#A50	-	-	GCA_001729445	231	176526	34.99	39153	5154
684	Bacillus_cereus	B.cereus#N31	-	-	GCA_001883865	72	625821	34.94	228504	5301
685	Bacillus_cereus	B.cereus#A8S3	-	-	GCA_001883965	138	311354	34.97	140095	5694
686	Bacillus_cereus	B.cereus#Co15	-	-	GCA_001883975	100	403199	34.88	152462	5406
687	Bacillus_cereus	B.cereus#16SBCL1279	-	-	GCA_001895235	109	437500	35.11	87676	5311
688	Bacillus_cereus	B.cereus#NZAS01	-	-	GCA_001901235	56	863082	35.36	397081	5247
689	Bacillus_cereus	B.cereus#NZAS02	-	-	GCA_001901245	84	1173299	35.36	464482	5839
690	Bacillus_cereus	B.cereus#NZAS03	-	-	GCA_001901305	44	2371193	35.37	447217	5785
691	Bacillus_cereus	B.cereus#BC04	-	-	GCA_001909175	109	503389	35.18	149839	4962
692	Bacillus_cereus	B.cereus#MOD1_Bc174	-	-	GCA_001940365	620	122237	35.11	20708	5841
693	Bacillus_cereus	B.cereus#MOD1_Bc107	-	-	GCA_001982805	185	235101	35.06	61787	5632
694	Bacillus_cereus	B.cereus#MOD1_Bc110	-	-	GCA_001982815	135	243320	35.15	79214	5469
695	Bacillus_cereus	B.cereus#MOD1_Bc98	-	-	GCA_001982845	77	546164	35.28	226653	5128
696	Bacillus_cereus	B.cereus#MOD1_Bc149	-	-	GCA_001982855	178	228165	35.04	61170	5211
697	Bacillus_cereus	B.cereus#MOD1_Bc97	-	-	GCA_001982885	421	117266	34.92	33805	5983
698	Bacillus_cereus	B.cereus#MOD1_Bc99	-	-	GCA_001982895	126	348305	35.17	139823	5569
699	Bacillus_cereus	B.cereus#MOD1_Bc105	-	-	GCA_001982925	205	235971	35.16	67304	5611
700	Bacillus_cereus	B.cereus#MOD1_Bc106	-	-	GCA_001982935	80	448914	35.11	225223	5599
701	Bacillus_cereus	B.cereus#FORC021	-	-	GCA_002000005	2	5331694	35.36	5331694	5418
702	Bacillus_cereus	B.cereus#MOD1_Bc81	-	-	GCA_002003645	70	495622	35.21	164596	5305
703	Bacillus_cereus	B.cereus#FSL_J3_0123	-	-	GCA_002014485	91	855863	35.37	190385	5129
704	Bacillus_cereus	B.cereus#FSL_M7_1219	-	-	GCA_002014575	314	375026	35.21	56315	5606
705	Bacillus_cereus	B.cereus#FSL_H8_0485	-	-	GCA_002014585	174	540220	35.09	120658	6136
706	Bacillus_cereus	B.cereus#FSL_M8_0473	-	-	GCA_002014665	252	273311	35.15	73866	5545
707	Bacillus_cereus	B.cereus#FSL_K6_1030	-	-	GCA_002014705	530	193898	35.09	30160	6514
708	Bacillus_cereus	B.cereus#FSL_R5_0811	-	-	GCA_002014895	215	598007	35.06	71904	5806
709	Bacillus_cereus	B.cereus#MOD1_Bc75	-	-	GCA_002021335	71	482609	35.07	162787	5487
710	Bacillus_cereus	B.cereus#MOD1_Bc90	-	-	GCA_002021355	60	450205	35.21	207857	5389
711	Bacillus_cereus	B.cereus#MOD1_Bc20	-	-	GCA_002021365	72	454918	35.28	132295	5190
712	Bacillus_cereus	B.cereus#MOD1_Bc88	-	-	GCA_002021375	108	554966	35.09	120056	5468
713	Bacillus_cereus	B.cereus#MOD1_Bc122	-	-	GCA_002021385	68	298136	35.05	138959	5460
714	Bacillus_cereus	B.cereus#MOD1_Bc83	-	-	GCA_002021435	236	380206	35	49005	5490
715	Bacillus_cereus	B.cereus#MOD1_Bc71	-	-	GCA_002021445	80	432004	34.97	158068	5305
716	Bacillus_cereus	B.cereus#MOD1_Bc73	-	-	GCA_002021455	64	429806	35.06	168159	5255
717	Bacillus_cereus	B.cereus#MOD1_Bc92	-	-	GCA_002021465	318	233541	34.95	38192	5648
718	Bacillus_cereus	B.cereus#MOD1_Bc86	-	-	GCA_002021515	89	655084	34.92	174484	5502
719	Bacillus_cereus	B.cereus#MOD1_Bc93	-	-	GCA_002021535	101	653711	35.02	118099	5406
720	Bacillus_cereus	B.cereus#MOD1_Bc30	-	-	GCA_002021545	243	222656	34.69	60099	6498
721	Bacillus_cereus	B.cereus#E41	-	-	GCA_002024535	29	1119821	35.06	500174	5492
722	Bacillus_cereus	B.cereus#BC_AK	-	-	GCA_002117465	5	5231712	35.33	5231712	5783
723	Bacillus_cereus	B.cereus#25	-	-	GCA_002117835	1	4997886	35.08	4826587	4931
724	Bacillus_cereus	B.cereus#29	-	-	GCA_002117855	266	259499	35.24	4997886	5107
725	Bacillus_cereus	B.cereus#D12_2	-	-	GCA_002214705	1	5369104	35.29	5369104	5091
726	Bacillus_cereus	B.cereus#M3_01	-	-	GCA_002214725	2	5218997	35.48	5218997	5319
727	Bacillus_cereus	B.cereus#FORC_048	-	-	GCA_002214765	1	5358595	35.27	5358595	5469
728	Bacillus_cereus	B.cereus#K8	-	-	GCA_002215175	3	5329684	35.1	5329684	5365
729	Bacillus_cereus	B.cereus#M13	-	-	GCA_002216125	4	5498820	35.3	5498820	5409
730	Bacillus_cereus	B.cereus#FORC_047	-	-	GCA_002220285	3	5365433	35.05	5365433	5896
731	Bacillus_cereus	B.cereus#CC_1	-	-	GCA_002290105	5	5279524	35.46	5279524	5306
732	Bacillus_cereus	B.cereus#HZBCE_10	-	-	GCA_002343945	98	503789	35.26	126269	5862
733	Bacillus_cereus	B.cereus#062011_msu	-	-	GCA_002494325	1	5204644	35.29	2922	2301
734	Bacillus_cereus	B.cereus#BHU1	-	-	GCA_002504205	1	5186653	35.10	5204644	5276
735	Bacillus_cereus	B.cereus#BHU2	-	-	GCA_002504225	1	4260287	35.22	5186653	5279
736	Bacillus_cereus	B.cereus#HZBCE_08	-	-	GCA_002530555	91	672270	35.26	201928	5859
737	Bacillus_cereus	B.cereus#HZBCE_09	-	-	GCA_002530565	118	528081	35.27	120476	5855
738	Bacillus_cereus	B.cereus#HZBCE_07	-	-	GCA_002530575	170	381007	35.26	77209	5863
739	Bacillus_cereus	B.cereus#HZBCE_02	-	-	GCA_002530625	79	770481	35.26	229445	5859
740	Bacillus_cereus	B.cereus#HZBCE_01	-	-	GCA_002530635	78	770468	35.26	174902	5855
741	Bacillus_cereus	B.cereus#AFS099306	-	-	GCA_002550115	88	556585	35	157348	5348
742	Bacillus_cereus	B.cereus#AFS098983	-	-	GCA_002550135	761	583608	35.14	190395	6336
743	Bacillus_cereus	B.cereus#AFS098742	-	-	GCA_002550155	106	721204	34.8	186958	5963
744	Bacillus_cereus	B.cereus#AFS098022	-	-	GCA_002550265	908	202637	34.74	44781	6592
745	Bacillus_cereus	B.cereus#AFS097377	-	-	GCA_002550315	143	727410	34.88	252629	5755
746	Bacillus_cereus	B.cereus#AFS097327	-	-	GCA_002550365	88	679291	34.79	201173	5834
747	Bacillus_cereus	B.cereus#AFS096926	-	-	GCA_002550375	132	756252	35.17	197674	5936
748	Bacillus_cereus	B.cereus#AFS095928	-	-	GCA_002550435	100	466643	35.3	127712	5828
749	Bacillus_cereus	B.cereus#AFS095548	-	-	GCA_002550515	78	736230	34.75	212290	5890
750	Bacillus_cereus	B.cereus#AFS095018	-	-	GCA_002550555	99	1015543	34.86	187301	6019
751	Bacillus_cereus	B.cereus#AFS094413	-	-	GCA_002550595	159	347107	34.79	115984	5973
752	Bacillus_cereus	B.cereus#AFS093610	-	-	GCA_002550675	76	558127	35.31	211077	5272
753	Bacillus_cereus	B.cereus#AFS093397	-	-	GCA_002550705	107	674828	34.7	234861	5873
754	Bacillus_cereus	B.cereus#AFS092659	-	-	GCA_002550775	289	448252	35.06	120066	5848
755	Bacillus_cereus	B.cereus#AFS091954	-	-	GCA_002550815	76	691400	35.27	273884	5567
756	Bacillus_cereus	B.cereus#AFS092789	-	-	GCA_002550835	533	494169	34.37	134369	7089
757	Bacillus_cereus	B.cereus#AFS092566	-	-	GCA_002550855	134	436721	35.36	232599	5015
758	Bacillus_cereus	B.cereus#AFS091573	-	-	GCA_002550895	242	389973	35.11	111152	6162
759	Bacillus_cereus	B.cereus#AFS088784	-	-	GCA_002551625	128	673269	34.65	210419	6012
760	Bacillus_cereus	B.cereus#AFS088704	-	-	GCA_002551635	147	410049	34.88	114205	5652
761	Bacillus_cereus	B.cereus#AFS099758	-	-	GCA_002551665	81	651802	35.38	160710	5290
762	Bacillus_cereus	B.cereus#AFS099102	-	-	GCA_002551775	60	938953	34.76	325901	5747
763	Bacillus_cereus	B.cereus#AFS098170	-	-	GCA_002551855	115	461291	34.88	149873	5629
764	Bacillus_cereus	B.cereus#AFS097384	-	-	GCA_002551935	143	533639	35.16	148078	5818
765	Bacillus_cereus	B.cereus#AFS097219	-	-	GCA_002551975	150	675416	34.75	168286	5959
766	Bacillus_cereus	B.cereus#AFS097130	-	-	GCA_002552015	141	507256	34.76	135557	5859
767	Bacillus_cereus	B.cereus#AFS096845	-	-	GCA_002552045	155	368126	35.32	97694	5178
768	Bacillus_cereus	B.cereus#AFS096642	-	-	GCA_002552115	91	904696	34.86	238937	5777
769	Bacillus_cereus	B.cereus#AFS096268	-	-	GCA_002552195	79	960026	35.2	210442	5812
770	Bacillus_cereus	B.cereus#AFS095703	-	-	GCA_002552275	106	675794	34.78	201824	5946
771	Bacillus_cereus	B.cereus#AFS095575	-	-	GCA_002552295	99	746761	35.04	194206	5774
772	Bacillus_cereus	B.cereus#AFS095498	-	-	GCA_002552315	77	679279	34.77	266809	5814
773	Bacillus_cereus	B.cereus#AFS095084	-	-	GCA_002552335	175	453419	34.76	91850	5939
774	Bacillus_cereus	B.cereus#AFS094460	-	-	GCA_002552455	81	593715	35.05	223210	5785
775	Bacillus_cereus	B.cereus#AFS093925	-	-	GCA_002552465	152	582245	34.65	208519	5998
776	Bacillus_cereus	B.cereus#AFS093833	-	-	GCA_002552485	129	795863	34.76	192172	5984
777	Bacillus_cereus	B.cereus#AFS093186	-	-	GCA_002552505	90	677807	34.86	239198	5707
778	Bacillus_cereus	B.cereus#AFS091626	-	-	GCA_002552635	200	354237	34.64	120237	6130
779	Bacillus_cereus	B.cereus#AFS090123	-	-	GCA_002552725	112	679338	34.76	266809	6026
780	Bacillus_cereus	B.cereus#AFS089785	-	-	GCA_002552745	157	611806	35.2	211752	5836
781	Bacillus_cereus	B.cereus#AFS089031	-	-	GCA_002552805	526	246395	34.98	34445	6050
782	Bacillus_cereus	B.cereus#AFS099737	-	-	GCA_002552875	72	616904	35.06	236658	5763
783	Bacillus_cereus	B.cereus#AFS099621	-	-	GCA_002552895	99	796807	34.76	239464	5832
784	Bacillus_cereus	B.cereus#AFS097474	-	-	GCA_002552995	264	695984	34.78	324638	6000
785	Bacillus_cereus	B.cereus#AFS096226	-	-	GCA_002553095	564	818992	34.86	212352	6441
786	Bacillus_cereus	B.cereus#AFS093598	-	-	GCA_002553185	82	489394	35.12	206343	5484
787	Bacillus_cereus	B.cereus#AFS093282	-	-	GCA_002553235	63	705407	35.23	172266	5648
788	Bacillus_cereus	B.cereus#AFS093276	-	-	GCA_002553255	406	207771	35.14	61047	5919
789	Bacillus_cereus	B.cereus#AFS090431	-	-	GCA_002553345	100	600314	35.15	266756	5536
790	Bacillus_cereus	B.cereus#AFS089527	-	-	GCA_002553395	147	679052	34.65	209596	5983
791	Bacillus_cereus	B.cereus#AFS012491	-	-	GCA_002555205	112	611319	35.03	198379	5570
792	Bacillus_cereus	B.cereus#AFS027647	-	-	GCA_002556855	466	160089	35.09	41761	5996
793	Bacillus_cereus	B.cereus#AFS013997	-	-	GCA_002557925	110	498191	34.75	141002	5899
794	Bacillus_cereus	B.cereus#AFS013362	-	-	GCA_002557945	320	187838	35.33	49343	5592
795	Bacillus_cereus	B.cereus#AFS012400	-	-	GCA_002557995	158	325396	35.1	107141	5704
796	Bacillus_cereus	B.cereus#AFS011950	-	-	GCA_002558085	116	650590	34.76	210769	5910
797	Bacillus_cereus	B.cereus#AFS013880	-	-	GCA_002558125	103	720452	34.79	171535	5990
798	Bacillus_cereus	B.cereus#AFS013685	-	-	GCA_002558165	95	513554	34.93	209550	5672
799	Bacillus_cereus	B.cereus#AFS012518	-	-	GCA_002558205	58	687751	35.28	313150	5344
800	Bacillus_cereus	B.cereus#AFS011918	-	-	GCA_002558245	74	591664	34.96	305590	5691
801	Bacillus_cereus	B.cereus#AFS007396	-	-	GCA_002558275	208	717976	35.11	130329	5987
802	Bacillus_cereus	B.cereus#AFS007234	-	-	GCA_002558285	199	247870	34.77	82568	5852
803	Bacillus_cereus	B.cereus#AFS007170	-	-	GCA_002558315	104	591502	35.06	198057	5752
804	Bacillus_cereus	B.cereus#AFS007158	-	-	GCA_002558365	333	309096	34.93	79118	5940
805	Bacillus_cereus	B.cereus#AFS006766	-	-	GCA_002558375	109	555095	34.79	167687	5730
806	Bacillus_cereus	B.cereus#AFS006512	-	-	GCA_002558435	145	675416	34.76	153769	5954
807	Bacillus_cereus	B.cereus#AFS006065	-	-	GCA_002558445	77	714525	34.84	312927	5729
808	Bacillus_cereus	B.cereus#AFS006012	-	-	GCA_002558465	105	675458	34.84	177456	5794
809	Bacillus_cereus	B.cereus#AFS005901	-	-	GCA_002558475	84	719428	34.73	204988	5802
810	Bacillus_cereus	B.cereus#AFS005614	-	-	GCA_002558515	82	608289	35.25	153120	5484
811	Bacillus_cereus	B.cereus#AFS004498	-	-	GCA_002558615	106	416902	34.91	157564	5557
812	Bacillus_cereus	B.cereus#AFS004414	-	-	GCA_002558645	404	222598	34.69	53385	6461
813	Bacillus_cereus	B.cereus#AFS003807	-	-	GCA_002558665	170	672922	34.66	167445	6034
814	Bacillus_cereus	B.cereus#AFS003410	-	-	GCA_002558705	80	713622	34.86	192046	5655
815	Bacillus_cereus	B.cereus#AFS003289	-	-	GCA_002558735	108	866263	34.8	198159	5804
816	Bacillus_cereus	B.cereus#AFS003338	-	-	GCA_002558745	285	278770	34.87	76877	6043
817	Bacillus_cereus	B.cereus#AFS003117	-	-	GCA_002558765	144	600180	34.73	106941	5922
818	Bacillus_cereus	B.cereus#AFS002848	-	-	GCA_002558845	64	730394	34.55	324297	6389
819	Bacillus_cereus	B.cereus#AFS002757	-	-	GCA_002558875	123	326286	35.17	130426	5725
820	Bacillus_cereus	B.cereus#AFS002548	-	-	GCA_002558885	269	326862	35.14	79369	5881
821	Bacillus_cereus	B.cereus#AFS002368	-	-	GCA_002558955	65	660730	35.38	239104	4912
822	Bacillus_cereus	B.cereus#AFS002224	-	-	GCA_002558975	155	416052	35.13	140049	5886
823	Bacillus_cereus	B.cereus#AFS002094	-	-	GCA_002558985	136	318765	34.83	106391	5975
824	Bacillus_cereus	B.cereus#AFS001073	-	-	GCA_002559035	86	773874	34.77	282661	5789
825	Bacillus_cereus	B.cereus#AFS000393	-	-	GCA_002559045	208	261077	35.17	80961	5922
826	Bacillus_cereus	B.cereus#AFS001977	-	-	GCA_002559055	122	427827	34.77	138084	5887
827	Bacillus_cereus	B.cereus#AFS001538	-	-	GCA_002559065	130	675970	34.85	134946	5886
828	Bacillus_cereus	B.cereus#AFS006340	-	-	GCA_002559115	188	446796	34.74	115977	5947
829	Bacillus_cereus	B.cereus#AFS005998	-	-	GCA_002559125	163	564471	34.66	191986	6160
830	Bacillus_cereus	B.cereus#AFS006334	-	-	GCA_002559135	94	394608	34.97	138438	5629
831	Bacillus_cereus	B.cereus#AFS005977	-	-	GCA_002559195	383	499899	35.11	57655	6012
832	Bacillus_cereus	B.cereus#AFS004748	-	-	GCA_002559205	193	311993	34.65	121233	6123
833	Bacillus_cereus	B.cereus#AFS005615	-	-	GCA_002559215	131	413923	35.53	136394	5099
834	Bacillus_cereus	B.cereus#AFS004701	-	-	GCA_002559225	66	666603	35.02	209729	5526
835	Bacillus_cereus	B.cereus#AFS002530	-	-	GCA_002559275	56	851664	34.92	508013	5728
836	Bacillus_cereus	B.cereus#AFS002102	-	-	GCA_002559355	77	756693	34.79	331863	6013
837	Bacillus_cereus	B.cereus#AFS001900	-	-	GCA_002559365	480	287744	34.96	42916	6054
838	Bacillus_cereus	B.cereus#AFS001542	-	-	GCA_002559425	81	1064938	34.83	197350	5791
839	Bacillus_cereus	B.cereus#AFS000937	-	-	GCA_002559435	104	639853	34.76	177217	5895
840	Bacillus_cereus	B.cereus#AFS000724	-	-	GCA_002559495	212	290743	34.75	69778	5846
841	Bacillus_cereus	B.cereus#AFS000524	-	-	GCA_002559505	97	679410	34.79	138757	5705
842	Bacillus_cereus	B.cereus#AFS000175	-	-	GCA_002559545	162	625440	34.64	111903	6033
843	Bacillus_cereus	B.cereus#AFS000144	-	-	GCA_002559565	349	209823	34.74	54155	5926
844	Bacillus_cereus	B.cereus#AFS028514	-	-	GCA_002559595	170	517923	34.76	116063	5851
845	Bacillus_cereus	B.cereus#AFS028516	-	-	GCA_002559645	176	335331	34.73	95015	6036
846	Bacillus_cereus	B.cereus#AFS028441	-	-	GCA_002559665	138	500916	35.39	119614	5262
847	Bacillus_cereus	B.cereus#AFS028424	-	-	GCA_002559685	114	407474	34.88	171269	5804
848	Bacillus_cereus	B.cereus#AFS028351	-	-	GCA_002559715	95	825037	34.85	272839	5737
849	Bacillus_cereus	B.cereus#AFS027898	-	-	GCA_002559735	169	352116	34.62	164381	6052
850	Bacillus_cereus	B.cereus#AFS028292	-	-	GCA_002559765	388	600165	34.78	218293	6011
851	Bacillus_cereus	B.cereus#AFS027869	-	-	GCA_002559805	114	610519	35.05	200614	6024
852	Bacillus_cereus	B.cereus#AFS026918	-	-	GCA_002559865	103	356632	35.26	161846	5595
853	Bacillus_cereus	B.cereus#AFS026537	-	-	GCA_002559915	104	675882	34.88	197953	5719
854	Bacillus_cereus	B.cereus#AFS026312	-	-	GCA_002559935	55	1122712	35.21	563493	5238
855	Bacillus_cereus	B.cereus#AFS026439	-	-	GCA_002559945	233	304659	34.64	79419	6072
856	Bacillus_cereus	B.cereus#AFS025909	-	-	GCA_002559985	186	334565	34.69	85992	6042
857	Bacillus_cereus	B.cereus#AFS025653	-	-	GCA_002560035	90	784401	34.76	286681	5904
858	Bacillus_cereus	B.cereus#AFS025490	-	-	GCA_002560075	112	690574	34.7	168331	5996
859	Bacillus_cereus	B.cereus#AFS025485	-	-	GCA_002560095	538	147907	34.81	29843	5790
860	Bacillus_cereus	B.cereus#AFS025457	-	-	GCA_002560105	96	1102971	34.75	203899	5977
861	Bacillus_cereus	B.cereus#AFS025349	-	-	GCA_002560115	59	787432	34.96	238786	5417
862	Bacillus_cereus	B.cereus#AFS025165	-	-	GCA_002560145	120	496601	35.02	194129	5935
863	Bacillus_cereus	B.cereus#AFS025120	-	-	GCA_002560175	131	789974	34.7	179843	5947
864	Bacillus_cereus	B.cereus#AFS024973	-	-	GCA_002560215	116	853123	34.9	332178	5741
865	Bacillus_cereus	B.cereus#AFS024847	-	-	GCA_002560225	161	290233	34.79	85933	5776
866	Bacillus_cereus	B.cereus#AFS024693	-	-	GCA_002560255	101	687568	34.77	174386	5955
867	Bacillus_cereus	B.cereus#AFS024629	-	-	GCA_002560265	127	610689	34.68	179897	6010
868	Bacillus_cereus	B.cereus#AFS024540	-	-	GCA_002560295	157	390753	34.77	96846	5807
869	Bacillus_cereus	B.cereus#AFS024404	-	-	GCA_002560325	61	636181	35.21	325203	5254
870	Bacillus_cereus	B.cereus#AFS024089	-	-	GCA_002560375	194	743918	35.1	100880	5571
871	Bacillus_cereus	B.cereus#AFS023898	-	-	GCA_002560385	124	722247	34.76	197415	5933
872	Bacillus_cereus	B.cereus#AFS023730	-	-	GCA_002560395	57	996315	34.82	340039	5689
873	Bacillus_cereus	B.cereus#AFS023720	-	-	GCA_002560415	489	273730	34.96	42233	6048
874	Bacillus_cereus	B.cereus#AFS023479	-	-	GCA_002560475	159	379403	35.04	99849	5831
875	Bacillus_cereus	B.cereus#AFS023425	-	-	GCA_002560525	142	502399	34.81	109072	5802
876	Bacillus_cereus	B.cereus#AFS022681	-	-	GCA_002560615	185	664021	34.92	140450	6218
877	Bacillus_cereus	B.cereus#AFS022438	-	-	GCA_002560715	178	349914	34.72	116846	5811
878	Bacillus_cereus	B.cereus#AFS022412	-	-	GCA_002560735	91	625241	35.25	158739	5781
879	Bacillus_cereus	B.cereus#AFS022362	-	-	GCA_002560775	81	691558	35.24	270102	5616
880	Bacillus_cereus	B.cereus#AFS022238	-	-	GCA_002560795	432	370847	35.24	45525	5863
881	Bacillus_cereus	B.cereus#AFS019247	-	-	GCA_002560915	726	152849	34.61	24885	6150
882	Bacillus_cereus	B.cereus#AFS018601	-	-	GCA_002560945	422	326936	35.13	63504	5894
883	Bacillus_cereus	B.cereus#AFS018489	-	-	GCA_002560955	84	585699	34.76	205216	5835
884	Bacillus_cereus	B.cereus#AFS018281	-	-	GCA_002561035	93	719191	34.86	199833	5786
885	Bacillus_cereus	B.cereus#AFS018041	-	-	GCA_002561095	106	653641	34.78	245432	5916
886	Bacillus_cereus	B.cereus#AFS017947	-	-	GCA_002561115	110	659275	34.75	203570	5760
887	Bacillus_cereus	B.cereus#AFS017700	-	-	GCA_002561135	168	352277	34.7	110917	6171
888	Bacillus_cereus	B.cereus#AFS017211	-	-	GCA_002561205	121	970605	34.76	188341	5997
889	Bacillus_cereus	B.cereus#AFS017202	-	-	GCA_002561235	86	691550	35.26	270009	5654
890	Bacillus_cereus	B.cereus#AFS017068	-	-	GCA_002561255	96	677767	34.83	216560	5757
891	Bacillus_cereus	B.cereus#AFS016962	-	-	GCA_002561265	161	493178	35.19	129341	5839
892	Bacillus_cereus	B.cereus#AFS016912	-	-	GCA_002561295	97	478065	36.01	151675	4723
893	Bacillus_cereus	B.cereus#AFS016599	-	-	GCA_002561355	493	287664	34.97	40120	6032
894	Bacillus_cereus	B.cereus#AFS016365	-	-	GCA_002561385	106	797884	34.74	164883	5708
895	Bacillus_cereus	B.cereus#AFS014847	-	-	GCA_002561535	319	238787	34.75	54311	5905
896	Bacillus_cereus	B.cereus#AFS014678	-	-	GCA_002561565	56	1054772	35.27	325404	5262
897	Bacillus_cereus	B.cereus#AFS014679	-	-	GCA_002561575	80	507611	34.74	257558	5785
898	Bacillus_cereus	B.cereus#AFS014136	-	-	GCA_002561635	76	1035085	34.81	259951	5799
899	Bacillus_cereus	B.cereus#AFS011531	-	-	GCA_002561655	99	362435	34.93	138779	5769
900	Bacillus_cereus	B.cereus#AFS011058	-	-	GCA_002561715	464	249805	35	37381	5936
901	Bacillus_cereus	B.cereus#AFS011006	-	-	GCA_002561725	499	192763	34.86	39419	6027
902	Bacillus_cereus	B.cereus#AFS019647	-	-	GCA_002561745	107	1105361	34.72	238229	5821
903	Bacillus_cereus	B.cereus#AFS018668	-	-	GCA_002561805	109	488269	35.01	200463	5593
904	Bacillus_cereus	B.cereus#AFS017032	-	-	GCA_002561885	244	226335	34.85	59858	5797
905	Bacillus_cereus	B.cereus#AFS016726	-	-	GCA_002561915	126	416358	35.22	159910	5809
906	Bacillus_cereus	B.cereus#AFS015939	-	-	GCA_002561925	456	674273	34.55	123914	6374
907	Bacillus_cereus	B.cereus#AFS015717	-	-	GCA_002561945	114	679997	34.85	161943	6141
908	Bacillus_cereus	B.cereus#AFS015304	-	-	GCA_002561965	68	679658	34.6	297592	5903
909	Bacillus_cereus	B.cereus#AFS015120	-	-	GCA_002561985	110	450670	35.06	155220	5956
910	Bacillus_cereus	B.cereus#AFS014598	-	-	GCA_002562015	86	679310	34.75	210995	5789
911	Bacillus_cereus	B.cereus#AFS011202	-	-	GCA_002562085	170	346061	34.74	88697	5938
912	Bacillus_cereus	B.cereus#AFS010695	-	-	GCA_002562115	188	488368	35.36	201479	5151
913	Bacillus_cereus	B.cereus#AFS010831	-	-	GCA_002562125	152	978974	34.81	271871	6007
914	Bacillus_cereus	B.cereus#AFS010456	-	-	GCA_002562145	93	416413	35.29	196145	5531
915	Bacillus_cereus	B.cereus#AFS010272	-	-	GCA_002562165	121	695756	34.7	201057	6046
916	Bacillus_cereus	B.cereus#AFS009840	-	-	GCA_002562215	72	602306	35.07	194917	5267
917	Bacillus_cereus	B.cereus#AFS009781	-	-	GCA_002562255	279	261692	35.02	46237	5805
918	Bacillus_cereus	B.cereus#AFS009778	-	-	GCA_002562265	112	512609	34.76	203558	5821
919	Bacillus_cereus	B.cereus#AFS009734	-	-	GCA_002562285	95	760375	34.94	327910	5638
920	Bacillus_cereus	B.cereus#AFS009443	-	-	GCA_002562335	176	347324	34.72	110416	5922
921	Bacillus_cereus	B.cereus#AFS009411	-	-	GCA_002562345	114	604048	34.71	210368	5920
922	Bacillus_cereus	B.cereus#AFS009278	-	-	GCA_002562355	151	483464	35.21	101734	5624
923	Bacillus_cereus	B.cereus#AFS009283	-	-	GCA_002562365	221	359864	34.89	149914	6147
924	Bacillus_cereus	B.cereus#AFS009162	-	-	GCA_002562445	78	627748	35.24	270203	5778
925	Bacillus_cereus	B.cereus#AFS009143	-	-	GCA_002562465	153	747141	35.19	181804	5958
926	Bacillus_cereus	B.cereus#AFS009093	-	-	GCA_002562495	105	580000	34.86	170372	5667
927	Bacillus_cereus	B.cereus#AFS009035	-	-	GCA_002562505	156	1043081	34.69	240088	6133
928	Bacillus_cereus	B.cereus#AFS008436	-	-	GCA_002562555	97	932679	34.76	223014	5776
929	Bacillus_cereus	B.cereus#AFS008413	-	-	GCA_002562575	75	1088470	34.84	381237	5732
930	Bacillus_cereus	B.cereus#AFS008423	-	-	GCA_002562585	208	249248	34.74	87502	5947
931	Bacillus_cereus	B.cereus#AFS008265	-	-	GCA_002562595	626	133743	34.71	29858	5931
932	Bacillus_cereus	B.cereus#AFS008260	-	-	GCA_002562625	109	816422	35.05	190561	5801
933	Bacillus_cereus	B.cereus#AFS007907	-	-	GCA_002562645	243	497505	35.1	93250	5907
934	Bacillus_cereus	B.cereus#AFS007868	-	-	GCA_002562695	177	453334	34.74	87167	5978
935	Bacillus_cereus	B.cereus#AFS007793	-	-	GCA_002562715	259	331748	34.7	78939	5994
936	Bacillus_cereus	B.cereus#AFS007743	-	-	GCA_002562725	99	679393	34.81	197716	5838
937	Bacillus_cereus	B.cereus#AFS007693	-	-	GCA_002562735	91	687558	34.81	227988	5898
938	Bacillus_cereus	B.cereus#AFS007599	-	-	GCA_002562775	211	228214	35.39	71818	4917
939	Bacillus_cereus	B.cereus#AFS007502	-	-	GCA_002562795	204	617769	35.12	167918	6016
940	Bacillus_cereus	B.cereus#AFS029513	-	-	GCA_002562925	118	819095	34.76	206444	6050
941	Bacillus_cereus	B.cereus#AFS029029	-	-	GCA_002562955	65	760728	34.88	228139	5598
942	Bacillus_cereus	B.cereus#AFS029052	-	-	GCA_002562985	516	148570	35.01	34504	6063
943	Bacillus_cereus	B.cereus#AFS028664	-	-	GCA_002563005	98	411069	34.95	131487	5867
944	Bacillus_cereus	B.cereus#AFS022169	-	-	GCA_002563025	522	180762	34.97	37396	6039
945	Bacillus_cereus	B.cereus#AFS021466	-	-	GCA_002563075	63	800944	34.95	257228	5533
946	Bacillus_cereus	B.cereus#AFS021040	-	-	GCA_002563095	64	475394	35.25	256176	5217
947	Bacillus_cereus	B.cereus#AFS020704	-	-	GCA_002563125	91	792705	34.92	286439	5746
948	Bacillus_cereus	B.cereus#AFS020540	-	-	GCA_002563195	153	416197	35.16	153921	5810
949	Bacillus_cereus	B.cereus#AFS020204	-	-	GCA_002563225	73	955253	34.43	270488	6595
950	Bacillus_cereus	B.cereus#AFS020233	-	-	GCA_002563235	170	354098	34.79	84605	5797
951	Bacillus_cereus	B.cereus#AFS088431	-	-	GCA_002564345	164	339403	35.14	135601	5841
952	Bacillus_cereus	B.cereus#AFS088317	-	-	GCA_002564355	76	679704	34.76	262276	5877
953	Bacillus_cereus	B.cereus#AFS087824	-	-	GCA_002564375	139	646383	34.71	198481	5982
954	Bacillus_cereus	B.cereus#AFS088199	-	-	GCA_002564415	137	589796	35.17	240571	5818
955	Bacillus_cereus	B.cereus#AFS088052	-	-	GCA_002564425	130	722636	34.69	223036	5858
956	Bacillus_cereus	B.cereus#AFS087218	-	-	GCA_002564555	104	694044	35.44	162248	4895
957	Bacillus_cereus	B.cereus#AFS087654	-	-	GCA_002564585	297	456907	34.77	184806	6074
958	Bacillus_cereus	B.cereus#AFS086407	-	-	GCA_002564605	81	1104645	34.75	328668	5838
959	Bacillus_cereus	B.cereus#AFS085871	-	-	GCA_002564625	95	679297	34.74	203601	5867
960	Bacillus_cereus	B.cereus#AFS084444	-	-	GCA_002564655	196	387743	35.15	184858	5864
961	Bacillus_cereus	B.cereus#AFS084412	-	-	GCA_002564675	569	285655	35.11	33518	6095
962	Bacillus_cereus	B.cereus#AFS084075	-	-	GCA_002564695	147	567352	34.7	167894	6109
963	Bacillus_cereus	B.cereus#AFS082524	-	-	GCA_002564745	150	344722	34.86	93561	5872
964	Bacillus_cereus	B.cereus#AFS082261	-	-	GCA_002564775	72	1332100	34.72	369490	5776
965	Bacillus_cereus	B.cereus#AFS081512	-	-	GCA_002564805	131	764543	34.77	204603	6028
966	Bacillus_cereus	B.cereus#AFS081508	-	-	GCA_002564815	207	595809	35.22	136509	5827
967	Bacillus_cereus	B.cereus#AFS081153	-	-	GCA_002564835	126	695107	34.76	147189	6057
968	Bacillus_cereus	B.cereus#AFS080756	-	-	GCA_002564865	72	1003491	34.69	271925	5852
969	Bacillus_cereus	B.cereus#AFS079942	-	-	GCA_002564885	158	391620	34.7	112087	5962
970	Bacillus_cereus	B.cereus#AFS079395	-	-	GCA_002564915	214	352826	35.1	134030	5906
971	Bacillus_cereus	B.cereus#AFS079194	-	-	GCA_002564945	125	604053	35.11	125201	5602
972	Bacillus_cereus	B.cereus#AFS079281	-	-	GCA_002564965	206	430886	35.16	117099	5850
973	Bacillus_cereus	B.cereus#AFS078211	-	-	GCA_002565005	111	679710	34.8	203320	5850
974	Bacillus_cereus	B.cereus#AFS077972	-	-	GCA_002565025	146	405331	34.74	143770	5910
975	Bacillus_cereus	B.cereus#AFS077649	-	-	GCA_002565035	107	596978	35.03	189733	5743
976	Bacillus_cereus	B.cereus#AFS076904	-	-	GCA_002565055	130	395853	35.18	136645	5728
977	Bacillus_cereus	B.cereus#AFS076729	-	-	GCA_002565115	89	752964	34.7	351470	5824
978	Bacillus_cereus	B.cereus#AFS075467	-	-	GCA_002565175	138	545453	34.96	137472	5798
979	Bacillus_cereus	B.cereus#AFS087793	-	-	GCA_002565225	495	179844	34.85	32193	5805
980	Bacillus_cereus	B.cereus#AFS086766	-	-	GCA_002565235	108	603934	35.01	144835	5837
981	Bacillus_cereus	B.cereus#AFS086321	-	-	GCA_002565245	89	1114642	34.79	419008	5792
982	Bacillus_cereus	B.cereus#AFS085674	-	-	GCA_002565305	419	714944	35	222123	6019
983	Bacillus_cereus	B.cereus#AFS085606	-	-	GCA_002565315	90	594506	34.82	410416	5789
984	Bacillus_cereus	B.cereus#AFS085075	-	-	GCA_002565345	167	594559	35.1	167606	5838
985	Bacillus_cereus	B.cereus#AFS084744	-	-	GCA_002565405	74	679050	34.75	355148	5845
986	Bacillus_cereus	B.cereus#AFS083341	-	-	GCA_002565425	435	227656	35.06	36383	6017
987	Bacillus_cereus	B.cereus#AFS083043	-	-	GCA_002565455	184	174438	35.94	58152	4493
988	Bacillus_cereus	B.cereus#AFS082943	-	-	GCA_002565465	92	1264871	34.73	304537	5796
989	Bacillus_cereus	B.cereus#AFS082683	-	-	GCA_002565505	83	753579	34.83	209797	5738
990	Bacillus_cereus	B.cereus#AFS082409	-	-	GCA_002565525	64	898460	34.94	259595	5531
991	Bacillus_cereus	B.cereus#AFS081469	-	-	GCA_002565565	102	577326	34.84	180987	5837
992	Bacillus_cereus	B.cereus#AFS081367	-	-	GCA_002565575	70	682263	34.95	271216	5519
993	Bacillus_cereus	B.cereus#AFS080704	-	-	GCA_002565605	76	935107	34.94	295977	5813
994	Bacillus_cereus	B.cereus#AFS080604	-	-	GCA_002565615	86	691166	34.73	184640	5778
995	Bacillus_cereus	B.cereus#AFS080536	-	-	GCA_002565645	96	993795	34.81	295077	5765
996	Bacillus_cereus	B.cereus#AFS080281	-	-	GCA_002565655	113	739934	34.84	188912	5918
997	Bacillus_cereus	B.cereus#AFS080002	-	-	GCA_002565685	101	693299	34.83	193561	5747
998	Bacillus_cereus	B.cereus#AFS079368	-	-	GCA_002565695	132	1040407	35.17	216766	5841
999	Bacillus_cereus	B.cereus#AFS079345	-	-	GCA_002565725	117	327296	35.02	148256	5853
1000	Bacillus_cereus	B.cereus#AFS079244	-	-	GCA_002565735	107	736813	34.78	230959	5920
1001	Bacillus_cereus	B.cereus#AFS077647	-	-	GCA_002565765	94	1122815	35.04	242576	5941
1002	Bacillus_cereus	B.cereus#AFS077416	-	-	GCA_002565775	208	285620	35.93	63089	5013
1003	Bacillus_cereus	B.cereus#AFS077084	-	-	GCA_002565795	235	426132	34.75	64874	5858
1004	Bacillus_cereus	B.cereus#AFS076905	-	-	GCA_002565815	93	299515	35.38	170805	4897
1005	Bacillus_cereus	B.cereus#AFS076596	-	-	GCA_002565865	82	1113032	34.89	326895	5694
1006	Bacillus_cereus	B.cereus#AFS076401	-	-	GCA_002565885	136	513349	34.86	171230	5917
1007	Bacillus_cereus	B.cereus#AFS076352	-	-	GCA_002565895	72	481931	35.26	265890	5664
1008	Bacillus_cereus	B.cereus#AFS086947	-	-	GCA_002565955	169	450712	35.17	152899	5812
1009	Bacillus_cereus	B.cereus#AFS086955	-	-	GCA_002565965	115	396574	35.26	195960	5596
1010	Bacillus_cereus	B.cereus#AFS086892	-	-	GCA_002566005	155	319056	34.79	116399	5744
1011	Bacillus_cereus	B.cereus#AFS086528	-	-	GCA_002566045	93	718184	34.86	238303	5728
1012	Bacillus_cereus	B.cereus#AFS085854	-	-	GCA_002566105	86	556273	35.27	184840	5565
1013	Bacillus_cereus	B.cereus#AFS085794	-	-	GCA_002566115	276	128974	35.27	41487	4193
1014	Bacillus_cereus	B.cereus#AFS084355	-	-	GCA_002566185	91	578718	34.84	209361	5806
1015	Bacillus_cereus	B.cereus#AFS084233	-	-	GCA_002566205	111	659155	34.8	204721	5806
1016	Bacillus_cereus	B.cereus#AFS083741	-	-	GCA_002566215	578	173050	35.02	35106	6149
1017	Bacillus_cereus	B.cereus#AFS083123	-	-	GCA_002566225	99	644748	34.88	191910	5745
1018	Bacillus_cereus	B.cereus#AFS083030	-	-	GCA_002566255	81	740303	35.05	201652	5818
1019	Bacillus_cereus	B.cereus#AFS081482	-	-	GCA_002566365	116	732072	34.69	195859	6013
1020	Bacillus_cereus	B.cereus#AFS080164	-	-	GCA_002566455	61	593047	35.02	236648	5709
1021	Bacillus_cereus	B.cereus#AFS079629	-	-	GCA_002566525	133	682400	35.01	173568	5856
1022	Bacillus_cereus	B.cereus#AFS079389	-	-	GCA_002566535	112	476415	35.06	156643	5766
1023	Bacillus_cereus	B.cereus#AFS077312	-	-	GCA_002566595	97	861078	35.14	252778	6055
1024	Bacillus_cereus	B.cereus#AFS077000	-	-	GCA_002566605	111	935260	34.86	169199	5733
1025	Bacillus_cereus	B.cereus#AFS076104	-	-	GCA_002566665	88	679631	34.75	186837	5781
1026	Bacillus_cereus	B.cereus#AFS075781	-	-	GCA_002566675	121	775594	34.73	153016	5914
1027	Bacillus_cereus	B.cereus#AFS075030	-	-	GCA_002566705	75	675268	34.7	237265	5877
1028	Bacillus_cereus	B.cereus#AFS075012	-	-	GCA_002566725	113	506632	34.67	206332	5901
1029	Bacillus_cereus	B.cereus#AFS074868	-	-	GCA_002566755	173	343980	34.82	117734	5859
1030	Bacillus_cereus	B.cereus#AFS074793	-	-	GCA_002566775	94	677605	34.86	209550	5692
1031	Bacillus_cereus	B.cereus#AFS074724	-	-	GCA_002566795	139	520730	34.85	132131	5689
1032	Bacillus_cereus	B.cereus#AFS074533	-	-	GCA_002566825	113	524211	35.22	114521	5642
1033	Bacillus_cereus	B.cereus#AFS074395	-	-	GCA_002566845	103	255802	35.99	105380	4709
1034	Bacillus_cereus	B.cereus#AFS074515	-	-	GCA_002566855	100	679790	34.79	215643	5914
1035	Bacillus_cereus	B.cereus#AFS074370	-	-	GCA_002566885	287	175854	34.75	52992	5923
1036	Bacillus_cereus	B.cereus#AFS073833	-	-	GCA_002566895	90	620828	34.86	200819	5729
1037	Bacillus_cereus	B.cereus#AFS073631	-	-	GCA_002566925	222	496375	34.67	176648	6219
1038	Bacillus_cereus	B.cereus#AFS073305	-	-	GCA_002567015	96	584752	34.89	208036	5720
1039	Bacillus_cereus	B.cereus#AFS072350	-	-	GCA_002567065	382	220608	34.88	48308	5981
1040	Bacillus_cereus	B.cereus#AFS072260	-	-	GCA_002567125	252	672526	35.06	141156	6061
1041	Bacillus_cereus	B.cereus#AFS072183	-	-	GCA_002567135	98	496565	35.1	194121	6062
1042	Bacillus_cereus	B.cereus#AFS072104	-	-	GCA_002567145	130	355564	34.84	103558	5744
1043	Bacillus_cereus	B.cereus#AFS072097	-	-	GCA_002567185	219	238017	35.4	59648	4888
1044	Bacillus_cereus	B.cereus#AFS071894	-	-	GCA_002567215	225	591811	35.11	127693	6004
1045	Bacillus_cereus	B.cereus#AFS071863	-	-	GCA_002567225	90	679320	34.78	203874	5893
1046	Bacillus_cereus	B.cereus#AFS071554	-	-	GCA_002567275	95	412270	35.25	161376	5721
1047	Bacillus_cereus	B.cereus#AFS071440	-	-	GCA_002567325	122	501261	34.86	97801	6002
1048	Bacillus_cereus	B.cereus#AFS071406	-	-	GCA_002567335	106	420924	35.3	212604	5629
1049	Bacillus_cereus	B.cereus#AFS071251	-	-	GCA_002567355	121	580016	34.89	209411	5773
1050	Bacillus_cereus	B.cereus#AFS071107	-	-	GCA_002567375	226	508951	34.76	84297	5843
1051	Bacillus_cereus	B.cereus#AFS071044	-	-	GCA_002567405	138	658447	34.78	125019	6037
1052	Bacillus_cereus	B.cereus#AFS070964	-	-	GCA_002567415	112	580062	34.85	163988	5714
1053	Bacillus_cereus	B.cereus#AFS070947	-	-	GCA_002567445	97	640945	34.98	179891	5778
1054	Bacillus_cereus	B.cereus#AFS070891	-	-	GCA_002567465	141	675273	34.45	130651	6458
1055	Bacillus_cereus	B.cereus#AFS070889	-	-	GCA_002567475	72	1089332	34.93	340840	5500
1056	Bacillus_cereus	B.cereus#AFS070861	-	-	GCA_002567495	136	312624	35	109522	5775
1057	Bacillus_cereus	B.cereus#AFS070860	-	-	GCA_002567525	124	970593	34.69	191989	6000
1058	Bacillus_cereus	B.cereus#AFS070662	-	-	GCA_002567535	94	629395	34.86	267718	5871
1059	Bacillus_cereus	B.cereus#AFS070416	-	-	GCA_002567555	72	591501	34.89	212982	5759
1060	Bacillus_cereus	B.cereus#AFS070292	-	-	GCA_002567595	67	793005	35.29	271318	5545
1061	Bacillus_cereus	B.cereus#AFS069947	-	-	GCA_002567605	91	784490	34.91	198068	5923
1062	Bacillus_cereus	B.cereus#AFS069564	-	-	GCA_002567665	104	597901	35.03	214624	5751
1063	Bacillus_cereus	B.cereus#AFS068876	-	-	GCA_002567675	72	1036030	34.67	596347	5934
1064	Bacillus_cereus	B.cereus#AFS068756	-	-	GCA_002567705	140	453131	34.77	133279	6053
1065	Bacillus_cereus	B.cereus#AFS068806	-	-	GCA_002567725	109	679310	34.73	223328	5781
1066	Bacillus_cereus	B.cereus#AFS068456	-	-	GCA_002567745	99	624763	35.06	149478	5776
1067	Bacillus_cereus	B.cereus#AFS068308	-	-	GCA_002567785	167	161982	35.99	60439	4723
1068	Bacillus_cereus	B.cereus#AFS068289	-	-	GCA_002567795	142	479150	34.72	133011	5973
1069	Bacillus_cereus	B.cereus#AFS067996	-	-	GCA_002567815	247	370668	34.8	133224	5863
1070	Bacillus_cereus	B.cereus#AFS067617	-	-	GCA_002567835	117	684559	34.68	199253	6046
1071	Bacillus_cereus	B.cereus#AFS066501	-	-	GCA_002567915	140	722718	34.76	217678	6005
1072	Bacillus_cereus	B.cereus#AFS066354	-	-	GCA_002567985	100	649831	34.7	216253	5823
1073	Bacillus_cereus	B.cereus#AFS065770	-	-	GCA_002568015	85	717930	35.02	175076	5438
1074	Bacillus_cereus	B.cereus#AFS065445	-	-	GCA_002568095	111	709344	34.71	245560	5726
1075	Bacillus_cereus	B.cereus#AFS064516	-	-	GCA_002568125	116	774667	34.79	197200	5986
1076	Bacillus_cereus	B.cereus#AFS064200	-	-	GCA_002568135	132	346991	34.72	152483	5915
1077	Bacillus_cereus	B.cereus#AFS067935	-	-	GCA_002568145	867	748437	34.85	219040	6360
1078	Bacillus_cereus	B.cereus#AFS066968	-	-	GCA_002568205	466	423117	35.18	204401	6147
1079	Bacillus_cereus	B.cereus#AFS065853	-	-	GCA_002568235	99	586230	35.24	174315	5810
1080	Bacillus_cereus	B.cereus#AFS065816	-	-	GCA_002568265	86	1086712	34.84	250479	5658
1081	Bacillus_cereus	B.cereus#AFS064975	-	-	GCA_002568295	73	676153	34.71	194810	5815
1082	Bacillus_cereus	B.cereus#AFS063866	-	-	GCA_002568365	181	298976	34.79	74382	5906
1083	Bacillus_cereus	B.cereus#AFS063645	-	-	GCA_002568375	62	802405	35.02	598777	5537
1084	Bacillus_cereus	B.cereus#AFS067803	-	-	GCA_002568425	125	433089	34.98	141834	5832
1085	Bacillus_cereus	B.cereus#AFS067315	-	-	GCA_002568445	102	802184	34.75	195665	5825
1086	Bacillus_cereus	B.cereus#AFS067297	-	-	GCA_002568455	85	606096	34.74	276225	5783
1087	Bacillus_cereus	B.cereus#AFS067272	-	-	GCA_002568465	482	96821	35.96	25625	5056
1088	Bacillus_cereus	B.cereus#AFS067103	-	-	GCA_002568505	130	317301	35.21	93460	5270
1089	Bacillus_cereus	B.cereus#AFS065496	-	-	GCA_002568565	85	594249	34.81	214748	5689
1090	Bacillus_cereus	B.cereus#AFS085114	-	-	GCA_002569335	173	376365	34.79	90501	5990
1091	Bacillus_cereus	B.cereus#AFS063234	-	-	GCA_002570415	93	784977	34.79	199071	5764
1092	Bacillus_cereus	B.cereus#AFS062641	-	-	GCA_002570425	121	825986	34.78	391303	6009
1093	Bacillus_cereus	B.cereus#AFS061996	-	-	GCA_002570465	150	511939	35.4	177691	5486
1094	Bacillus_cereus	B.cereus#AFS061806	-	-	GCA_002570485	198	433970	35.22	147463	5691
1095	Bacillus_cereus	B.cereus#AFS061148	-	-	GCA_002570545	117	379131	34.84	205097	5746
1096	Bacillus_cereus	B.cereus#AFS060105	-	-	GCA_002570565	98	679476	34.75	204852	5814
1097	Bacillus_cereus	B.cereus#AFS058833	-	-	GCA_002570665	104	365502	34.8	210724	5715
1098	Bacillus_cereus	B.cereus#AFS063157	-	-	GCA_002570745	65	760625	34.93	467849	5624
1099	Bacillus_cereus	B.cereus#AFS061928	-	-	GCA_002570795	307	679050	34.69	242315	5993
1100	Bacillus_cereus	B.cereus#AFS061448	-	-	GCA_002570845	79	1273080	34.87	326568	5762
1101	Bacillus_cereus	B.cereus#AFS060152	-	-	GCA_002570875	206	592264	35.06	212687	6066
1102	Bacillus_cereus	B.cereus#AFS059960	-	-	GCA_002570945	504	190368	35.01	38129	6075
1103	Bacillus_cereus	B.cereus#AFS059886	-	-	GCA_002570965	155	363473	35.05	87149	5798
1104	Bacillus_cereus	B.cereus#AFS059650	-	-	GCA_002570985	68	796056	35.08	236555	5778
1105	Bacillus_cereus	B.cereus#AFS059087	-	-	GCA_002571035	137	516171	35.12	231093	5805
1106	Bacillus_cereus	B.cereus#AFS058404	-	-	GCA_002571085	73	431232	35.46	188781	5218
1107	Bacillus_cereus	B.cereus#AFS060621	-	-	GCA_002571165	218	269956	34.63	89512	6131
1108	Bacillus_cereus	B.cereus#AFS060282	-	-	GCA_002571185	126	695899	34.78	230315	6082
1109	Bacillus_cereus	B.cereus#AFS060154	-	-	GCA_002571195	155	625149	34.95	134575	6044
1110	Bacillus_cereus	B.cereus#AFS059198	-	-	GCA_002571255	88	677089	34.78	214167	5695
1111	Bacillus_cereus	B.cereus#AFS062062	-	-	GCA_002571855	518	512609	34.8	170981	6215
1112	Bacillus_cereus	B.cereus#AFS057690	-	-	GCA_002574175	98	848918	34.8	209561	5867
1113	Bacillus_cereus	B.cereus#AFS057502	-	-	GCA_002574205	102	820075	34.86	192121	5800
1114	Bacillus_cereus	B.cereus#AFS057148	-	-	GCA_002574255	101	626070	35.02	194140	5831
1115	Bacillus_cereus	B.cereus#AFS057097	-	-	GCA_002574285	169	355944	34.84	95821	5784
1116	Bacillus_cereus	B.cereus#AFS056613	-	-	GCA_002574345	307	360102	35.06	107230	6035
1117	Bacillus_cereus	B.cereus#AFS056399	-	-	GCA_002574395	180	481412	34.71	97082	5903
1118	Bacillus_cereus	B.cereus#AFS056582	-	-	GCA_002574405	206	472415	35.09	151167	5947
1119	Bacillus_cereus	B.cereus#AFS056025	-	-	GCA_002574415	89	720850	34.87	196768	5739
1120	Bacillus_cereus	B.cereus#AFS055486	-	-	GCA_002574515	190	591980	34.7	101114	6072
1121	Bacillus_cereus	B.cereus#AFS054178	-	-	GCA_002574615	98	804524	34.88	209364	5805
1122	Bacillus_cereus	B.cereus#AFS054163	-	-	GCA_002574635	60	975228	34.81	371479	5708
1123	Bacillus_cereus	B.cereus#AFS057596	-	-	GCA_002574715	114	431038	34.91	163939	5737
1124	Bacillus_cereus	B.cereus#AFS056099	-	-	GCA_002574855	110	582140	34.75	205253	5897
1125	Bacillus_cereus	B.cereus#AFS055648	-	-	GCA_002574875	56	578308	35.03	239059	5439
1126	Bacillus_cereus	B.cereus#AFS055677	-	-	GCA_002574885	135	400919	35.19	135755	5708
1127	Bacillus_cereus	B.cereus#AFS055402	-	-	GCA_002574955	102	756237	35.23	171709	5698
1128	Bacillus_cereus	B.cereus#AFS054833	-	-	GCA_002574975	82	523794	34.86	179231	5729
1129	Bacillus_cereus	B.cereus#AFS054043	-	-	GCA_002575055	132	744467	35.22	270433	5767
1130	Bacillus_cereus	B.cereus#AFS053592	-	-	GCA_002575085	236	226966	35.1	66960	5524
1131	Bacillus_cereus	B.cereus#AFS053406	-	-	GCA_002575135	144	416392	35.07	213879	5791
1132	Bacillus_cereus	B.cereus#AFS053336	-	-	GCA_002575155	180	203666	35.12	74297	5599
1133	Bacillus_cereus	B.cereus#AFS053259	-	-	GCA_002575175	127	1042473	34.73	191984	5963
1134	Bacillus_cereus	B.cereus#AFS053130	-	-	GCA_002575205	306	406170	35.06	56405	6006
1135	Bacillus_cereus	B.cereus#AFS053027	-	-	GCA_002575215	477	240677	34.73	38876	5980
1136	Bacillus_cereus	B.cereus#AFS053272	-	-	GCA_002575245	204	1011789	35.01	139776	6073
1137	Bacillus_cereus	B.cereus#AFS052902	-	-	GCA_002575275	75	577693	35.09	251300	5576
1138	Bacillus_cereus	B.cereus#AFS052525	-	-	GCA_002575355	87	676716	34.87	209529	5727
1139	Bacillus_cereus	B.cereus#AFS052400	-	-	GCA_002575405	92	809317	34.84	209567	5809
1140	Bacillus_cereus	B.cereus#AFS052321	-	-	GCA_002575435	154	611326	35.1	232200	5961
1141	Bacillus_cereus	B.cereus#AFS051634	-	-	GCA_002575495	115	422692	34.96	175136	5802
1142	Bacillus_cereus	B.cereus#AFS051540	-	-	GCA_002575505	108	482220	34.74	164371	5872
1143	Bacillus_cereus	B.cereus#AFS051626	-	-	GCA_002575515	109	995258	34.78	224161	5837
1144	Bacillus_cereus	B.cereus#AFS050681	-	-	GCA_002575555	122	470226	35.18	195822	5799
1145	Bacillus_cereus	B.cereus#AFS050720	-	-	GCA_002575565	102	700140	34.88	293754	5732
1146	Bacillus_cereus	B.cereus#AFS051030	-	-	GCA_002575595	137	291142	34.77	116068	5772
1147	Bacillus_cereus	B.cereus#AFS049840	-	-	GCA_002575635	52	654600	35.08	420185	5391
1148	Bacillus_cereus	B.cereus#AFS049141	-	-	GCA_002575715	554	157897	35.12	43374	6152
1149	Bacillus_cereus	B.cereus#AFS048989	-	-	GCA_002575765	138	719533	34.74	221575	5934
1150	Bacillus_cereus	B.cereus#AFS048966	-	-	GCA_002575795	126	435804	34.85	142230	5765
1151	Bacillus_cereus	B.cereus#AFS048756	-	-	GCA_002575815	210	247839	34.75	74449	5999
1152	Bacillus_cereus	B.cereus#AFS048598	-	-	GCA_002575835	65	787480	35.01	215500	5444
1153	Bacillus_cereus	B.cereus#AFS048418	-	-	GCA_002575855	74	691530	35.31	269446	5528
1154	Bacillus_cereus	B.cereus#AFS047280	-	-	GCA_002575935	802	204212	34.98	18104	6049
1155	Bacillus_cereus	B.cereus#AFS047152	-	-	GCA_002575955	481	681542	35.31	85257	6155
1156	Bacillus_cereus	B.cereus#AFS047135	-	-	GCA_002575965	154	347110	34.82	116001	5911
1157	Bacillus_cereus	B.cereus#AFS046747	-	-	GCA_002576005	130	456343	34.77	175880	5973
1158	Bacillus_cereus	B.cereus#AFS046388	-	-	GCA_002576045	182	502549	34.76	77288	5974
1159	Bacillus_cereus	B.cereus#AFS046104	-	-	GCA_002576065	115	877631	35.22	190482	5760
1160	Bacillus_cereus	B.cereus#AFS045869	-	-	GCA_002576095	93	984480	34.83	239917	5813
1161	Bacillus_cereus	B.cereus#AFS045441	-	-	GCA_002576155	726	151497	34.7	26229	6270
1162	Bacillus_cereus	B.cereus#AFS045348	-	-	GCA_002576165	74	938039	34.96	561268	5582
1163	Bacillus_cereus	B.cereus#AFS045152	-	-	GCA_002576185	111	620816	34.92	227166	5684
1164	Bacillus_cereus	B.cereus#AFS044880	-	-	GCA_002576225	60	596323	34.96	221861	5536
1165	Bacillus_cereus	B.cereus#AFS044547	-	-	GCA_002576265	89	774987	34.79	167398	5935
1166	Bacillus_cereus	B.cereus#AFS044532	-	-	GCA_002576275	535	352070	34.71	125582	6087
1167	Bacillus_cereus	B.cereus#AFS043896	-	-	GCA_002576345	88	788218	34.73	237983	5820
1168	Bacillus_cereus	B.cereus#AFS043837	-	-	GCA_002576365	83	719509	34.87	278411	5682
1169	Bacillus_cereus	B.cereus#AFS043533	-	-	GCA_002576395	374	316081	35	75724	5868
1170	Bacillus_cereus	B.cereus#AFS043413	-	-	GCA_002576445	126	525674	34.82	130606	5741
1171	Bacillus_cereus	B.cereus#AFS043359	-	-	GCA_002576465	75	676832	35.23	210605	6073
1172	Bacillus_cereus	B.cereus#AFS042904	-	-	GCA_002576535	81	748201	34.99	213633	5853
1173	Bacillus_cereus	B.cereus#AFS050653	-	-	GCA_002576575	184	434171	34.75	85851	5946
1174	Bacillus_cereus	B.cereus#AFS050027	-	-	GCA_002576595	130	659922	35.24	161473	5683
1175	Bacillus_cereus	B.cereus#AFS048213	-	-	GCA_002576695	96	675918	34.8	191956	5776
1176	Bacillus_cereus	B.cereus#AFS048015	-	-	GCA_002576725	57	1063800	34.34	385351	6846
1177	Bacillus_cereus	B.cereus#AFS047977	-	-	GCA_002576745	123	409714	35.02	116641	5758
1178	Bacillus_cereus	B.cereus#AFS046754	-	-	GCA_002576795	101	698234	35.23	123755	5265
1179	Bacillus_cereus	B.cereus#AFS046340	-	-	GCA_002576825	481	198485	34.98	46169	6026
1180	Bacillus_cereus	B.cereus#AFS046374	-	-	GCA_002576845	201	710170	34.89	126963	5976
1181	Bacillus_cereus	B.cereus#AFS045887	-	-	GCA_002576865	115	579960	34.9	209499	5788
1182	Bacillus_cereus	B.cereus#AFS044520	-	-	GCA_002576955	93	649783	34.64	210479	6000
1183	Bacillus_cereus	B.cereus#AFS042863	-	-	GCA_002577085	81	847842	34.89	201079	5921
1184	Bacillus_cereus	B.cereus#AFS042632	-	-	GCA_002577105	158	495159	35.16	216510	5817
1185	Bacillus_cereus	B.cereus#AFS042307	-	-	GCA_002577115	56	797719	35.03	421942	5647
1186	Bacillus_cereus	B.cereus#AFS042343	-	-	GCA_002577125	110	407098	35.06	151520	5782
1187	Bacillus_cereus	B.cereus#AFS042177	-	-	GCA_002577165	96	388699	35.22	196005	5701
1188	Bacillus_cereus	B.cereus#AFS042006	-	-	GCA_002577175	480	186976	34.99	46533	5978
1189	Bacillus_cereus	B.cereus#AFS041803	-	-	GCA_002577205	121	371467	34.74	142426	5870
1190	Bacillus_cereus	B.cereus#AFS041711	-	-	GCA_002577245	468	187005	34.96	49364	6218
1191	Bacillus_cereus	B.cereus#AFS041581	-	-	GCA_002577285	94	1092093	34.78	303923	5966
1192	Bacillus_cereus	B.cereus#AFS041497	-	-	GCA_002577335	86	671305	34.84	220012	5695
1193	Bacillus_cereus	B.cereus#AFS041432	-	-	GCA_002577365	235	334065	35.15	66652	5578
1194	Bacillus_cereus	B.cereus#AFS041242	-	-	GCA_002577375	133	454694	35.01	115164	5769
1195	Bacillus_cereus	B.cereus#AFS041003	-	-	GCA_002577405	55	668563	35.38	222409	4960
1196	Bacillus_cereus	B.cereus#AFS041041	-	-	GCA_002577415	80	735084	34.94	216407	5978
1197	Bacillus_cereus	B.cereus#AFS040986	-	-	GCA_002577455	95	1123987	34.68	359652	5967
1198	Bacillus_cereus	B.cereus#AFS040984	-	-	GCA_002577465	187	254062	34.77	77081	5912
1199	Bacillus_cereus	B.cereus#AFS040627	-	-	GCA_002577545	384	290229	35.25	57317	5885
1200	Bacillus_cereus	B.cereus#AFS040108	-	-	GCA_002577665	127	402821	35	96171	5851
1201	Bacillus_cereus	B.cereus#AFS040106	-	-	GCA_002577705	134	677604	34.9	193565	5753
1202	Bacillus_cereus	B.cereus#AFS040105	-	-	GCA_002577745	114	715020	35.22	151745	5425
1203	Bacillus_cereus	B.cereus#AFS040054	-	-	GCA_002577755	125	362369	34.89	168889	6007
1204	Bacillus_cereus	B.cereus#AFS039950	-	-	GCA_002577895	102	615132	34.74	183987	5826
1205	Bacillus_cereus	B.cereus#AFS039926	-	-	GCA_002577915	89	640964	35.27	298651	5648
1206	Bacillus_cereus	B.cereus#AFS039342	-	-	GCA_002578045	232	143156	35.26	50914	4114
1207	Bacillus_cereus	B.cereus#AFS039692	-	-	GCA_002578195	484	287500	35.01	43610	6043
1208	Bacillus_cereus	B.cereus#AFS039283	-	-	GCA_002578255	216	423271	35.07	142739	6036
1209	Bacillus_cereus	B.cereus#AFS038754	-	-	GCA_002578325	123	679786	34.82	198106	6039
1210	Bacillus_cereus	B.cereus#AFS038126	-	-	GCA_002578335	98	676269	34.74	173249	5869
1211	Bacillus_cereus	B.cereus#AFS038041	-	-	GCA_002578405	93	677685	34.86	239471	5671
1212	Bacillus_cereus	B.cereus#AFS039717	-	-	GCA_002578425	109	339554	35.19	170779	5774
1213	Bacillus_cereus	B.cereus#AFS039482	-	-	GCA_002578475	144	720145	35.2	172915	5825
1214	Bacillus_cereus	B.cereus#AFS038165	-	-	GCA_002578485	113	667615	35.03	112214	5818
1215	Bacillus_cereus	B.cereus#AFS039661	-	-	GCA_002578545	124	566221	34.7	144835	6110
1216	Bacillus_cereus	B.cereus#AFS039146	-	-	GCA_002578565	114	717993	34.81	172176	5846
1217	Bacillus_cereus	B.cereus#AFS038688	-	-	GCA_002578635	481	198515	34.97	46533	6131
1218	Bacillus_cereus	B.cereus#AFS057725	-	-	GCA_002579585	179	319951	34.63	98509	6360
1219	Bacillus_cereus	B.cereus#AFS037926	-	-	GCA_002582385	148	585615	34.62	199220	6075
1220	Bacillus_cereus	B.cereus#AFS037512	-	-	GCA_002582395	89	485069	34.85	207289	6070
1221	Bacillus_cereus	B.cereus#AFS037284	-	-	GCA_002582445	113	542041	34.97	179572	5970
1222	Bacillus_cereus	B.cereus#AFS036423	-	-	GCA_002582595	242	465912	35.13	92878	5913
1223	Bacillus_cereus	B.cereus#AFS036381	-	-	GCA_002582665	171	550821	34.7	149077	5910
1224	Bacillus_cereus	B.cereus#AFS034785	-	-	GCA_002582745	160	592068	35.08	242210	6040
1225	Bacillus_cereus	B.cereus#AFS034468	-	-	GCA_002582825	41	1092762	35.28	607493	5306
1226	Bacillus_cereus	B.cereus#AFS034246	-	-	GCA_002582935	95	785325	34.8	234338	5751
1227	Bacillus_cereus	B.cereus#AFS033388	-	-	GCA_002582955	141	860692	35.14	201184	5888
1228	Bacillus_cereus	B.cereus#AFS033400	-	-	GCA_002582965	137	651628	34.88	161342	5680
1229	Bacillus_cereus	B.cereus#AFS032151	-	-	GCA_002583125	163	453514	34.78	116385	5795
1230	Bacillus_cereus	B.cereus#AFS031287	-	-	GCA_002583275	169	397148	35.12	167677	5843
1231	Bacillus_cereus	B.cereus#AFS030229	-	-	GCA_002583305	54	969390	35.06	436551	5273
1232	Bacillus_cereus	B.cereus#AFS030055	-	-	GCA_002583515	103	287146	36.03	123689	4717
1233	Bacillus_cereus	B.cereus#AFS030046	-	-	GCA_002583535	118	583626	34.73	199839	6114
1234	Bacillus_cereus	B.cereus#AFS029679	-	-	GCA_002583705	150	486608	34.8	152068	5966
1235	Bacillus_cereus	B.cereus#AFS029677	-	-	GCA_002583755	58	602205	35.36	248879	5250
1236	Bacillus_cereus	B.cereus#AFS036159	-	-	GCA_002584035	340	179162	34.68	46693	5907
1237	Bacillus_cereus	B.cereus#AFS036086	-	-	GCA_002584065	367	290246	35.29	48256	5837
1238	Bacillus_cereus	B.cereus#AFS034791	-	-	GCA_002584075	95	433358	35	254538	5861
1239	Bacillus_cereus	B.cereus#AFS034541	-	-	GCA_002584305	56	713865	34.88	330095	5579
1240	Bacillus_cereus	B.cereus#AFS033276	-	-	GCA_002584345	75	714845	34.9	517083	5569
1241	Bacillus_cereus	B.cereus#AFS033081	-	-	GCA_002584465	84	605959	35.04	218318	5269
1242	Bacillus_cereus	B.cereus#AFS031783	-	-	GCA_002584535	182	588148	35.38	94787	5124
1243	Bacillus_cereus	B.cereus#AFS031264	-	-	GCA_002584675	188	346777	34.69	87502	5916
1244	Bacillus_cereus	B.cereus#AFS031232	-	-	GCA_002584695	86	477775	35.27	147426	5715
1245	Bacillus_cereus	B.cereus#AFS030991	-	-	GCA_002584765	63	1023685	34.82	253442	5747
1246	Bacillus_cereus	B.cereus#AFS030742	-	-	GCA_002584775	94	620714	34.83	192573	5808
1247	Bacillus_cereus	B.cereus#AFS030475	-	-	GCA_002584845	132	684996	34.7	135535	6006
1248	Bacillus_cereus	B.cereus#AFS029617	-	-	GCA_002585005	86	570822	34.91	191847	5750
1249	Bacillus_cereus	B.cereus#AFS037584	-	-	GCA_002585165	298	275044	34.72	65287	5951
1250	Bacillus_cereus	B.cereus#AFS035954	-	-	GCA_002585385	365	676847	34.86	289253	6152
1251	Bacillus_cereus	B.cereus#AFS035470	-	-	GCA_002585495	122	407162	35.01	148982	5920
1252	Bacillus_cereus	B.cereus#AFS035044	-	-	GCA_002585595	86	578360	34.61	215261	6215
1253	Bacillus_cereus	B.cereus#AFS033440	-	-	GCA_002585665	139	558332	34.68	143514	5998
1254	Bacillus_cereus	B.cereus#AFS033741	-	-	GCA_002585695	108	617852	35.03	151728	5363
1255	Bacillus_cereus	B.cereus#AFS032444	-	-	GCA_002585765	56	594459	34.99	325007	5419
1256	Bacillus_cereus	B.cereus#AFS032567	-	-	GCA_002585785	461	127425	34.73	35768	5850
1257	Bacillus_cereus	B.cereus#AFS031451	-	-	GCA_002585905	115	801605	35.21	179877	5390
1258	Bacillus_cereus	B.cereus#AFS031003	-	-	GCA_002585955	108	721972	34.88	154707	5671
1259	Bacillus_cereus	B.cereus#AFS030860	-	-	GCA_002586115	118	677195	34.81	191716	5852
1260	Bacillus_cereus	B.cereus#AFS030663	-	-	GCA_002586215	102	843498	34.68	328194	6041
1261	Bacillus_cereus	B.cereus#AFS030086	-	-	GCA_002586265	396	286247	35.02	58235	6138
1262	Bacillus_cereus	B.cereus#AFS030140	-	-	GCA_002586275	328	175203	35.37	46409	5068
1263	Bacillus_cereus	B.cereus#AFS029810	-	-	GCA_002586285	111	767185	34.66	198849	5876
1264	Bacillus_cereus	B.cereus#AFS029792	-	-	GCA_002589745	247	398777	34.63	68931	6353
1265	Bacillus_cereus	B.cereus#6113	-	-	GCA_002811445	645	345685	35.3	57327	6182
1266	Bacillus_cereus	B.cereus#MLY1	-	-	GCA_002813875	4	5561815	35.36	5561815	5760
1267	Bacillus_cereus	B.cereus#TS2	-	-	GCA_002835635	24	2091887	35.32	1475281	5450
1268	Bacillus_cereus	B.cereus#UAEU_H3K6M1	-	-	GCA_002880735	652	58382	35.76	12303	5493
1269	Bacillus_cereus	B.cereus#EGD_AQ9	-	-	GCA_002896915	41	841988	35.21	479722	5568
1270	Bacillus_cereus	B.cereus#MBGJa3	-	-	GCA_002953495	1	4818295	44.06	4109628	4019
1271	Bacillus_cereus	B.cereus#MYb220	-	-	GCA_002976395	39	977609	35.08	621873	5572
1272	Bacillus_cereus	B.cereus#MYb212	-	-	GCA_002976415	37	977473	35.1	623768	5572
1273	Bacillus_cereus	B.cereus#BCE_01_02	-	-	GCA_003004435	98	503789	35.26	126269	5908
1274	Bacillus_cereus	B.cereus#TG1_6	-	-	GCA_003013315	2	5417196	35.26	5417196	5381
1275	Bacillus_cereus	B.cereus#FORC60	-	-	GCA_003020845	1	5361178	35.28	5361178	5491
1276	Bacillus_cereus	B.cereus#CITVM_11_1	-	-	GCA_003122725	37	695448	34.81	238997	5752
1277	Bacillus_cereus	B.cereus#CVC_S12	-	-	GCA_003151055	46	2913153	35.42	2913153	5384
1278	Bacillus_cereus	B.cereus#CVC_S1	-	-	GCA_003151095	131	3682392	35.59	3682392	5469
1279	Bacillus_cereus	B.cereus#P4_0_9	-	-	GCA_003270005	347	134147	35.26	27459	5155
1280	Bacillus_cereus	B.cereus#C3_5_12	-	-	GCA_003270015	869	38705	35.28	9492	4713
1281	Bacillus_cereus	B.cereus#P4_1_5	-	-	GCA_003270025	1405	30689	35.19	6186	5136
1282	Bacillus_cereus	B.cereus#C3_5_14	-	-	GCA_003270035	672	49791	35.34	12911	4922
1283	Bacillus_cereus	B.cereus#NWUAB01	-	-	GCA_003298655	849	71728	34.91	13676	5911
1284	Bacillus_cereus	B.cereus#8A	-	-	GCA_003332225	142	503326	34.95	136108	5739
1285	Bacillus_cereus	B.cereus#OM04_20	-	-	GCA_003439135	1	4009999	35.52	133079	5044
1286	Bacillus_cereus	B.cereus#OM02_3AC	-	-	GCA_003439755	19	3174339	35.33	3174339	5096
1287	Bacillus_cereus	B.cereus#CCTCC_M2014513	-	-	GCA_003545675	142	438195	34.97	141766	5503
1288	Bacillus_cereus	B.cereus#HBL_AI	-	-	GCA_003568565	2	5482892	34.99	5482892	5883
1289	Bacillus_cereus	B.cereus#MRIK1	-	-	GCA_003586605	68	679180	34.8	209624	5606
1290	Bacillus_cereus	B.cereus#ZB201708	-	-	GCA_004006495	408	165216	35.22	5466652	5298
1291	Bacillus_cereus	B.cereus#PgBE311	-	-	GCA_004022305	66	1095680	35.02	5230609	5487
1292	Bacillus_cereus	B.cereus#MH19_01	-	-	GCA_004023705	4	2627529	35.10	866353	5367
1293	Bacillus_cereus	B.cereus#GTC2903	-	-	GCA_004306975	62	463144	35.22	197233	6278
1294	Bacillus_cereus	B.cereus#GTC2926	-	-	GCA_004306995	43	694846	35.29	161410	5565
1295	Bacillus_cereus	B.cereus#ach14	-	-	GCA_004307115	60	619437	35.04	292928	5375
1296	Bacillus_cereus	B.cereus#MS464a	-	-	GCA_004330325	48	733489	35.27	249433	5178
1297	Bacillus_cereus	B.cereus#G12	-	-	GCA_004330405	367	262491	35.08	193941	5564
1298	Bacillus_cereus	B.cereus#121B	-	-	GCA_004346825	28	1814417	35.21	693729	5671
1299	Bacillus_cereus	B.cereus#I1	-	-	GCA_004378425	34	637025	35.11	53453	5246
1300	Bacillus_cereus	B.cereus#DDD103	-	-	GCA_004681985	1	5330209	35.12	184446	5851
1301	Bacillus_cereus	B.cereus#1000305	-	-	GCA_004771155	8	867046	35.30	5330209	5425
1302	Bacillus_cereus	B.cereus#175	-	-	GCA_005217125	317	273960	34.78	45446	5833
1303	Bacillus_cereus	B.cereus#I62	-	-	GCA_005217235	450	165193	34.72	27594	5980
1304	Bacillus_cereus	B.cereus#I189	-	-	GCA_005217245	590	148241	34.92	36135	5886
1305	Bacillus_cereus	B.cereus#I75	-	-	GCA_005217255	599	167385	34.60	33654	6027
1306	Bacillus_cereus	B.cereus#I69	-	-	GCA_005217265	571	141510	34.87	24371	5827
1307	Bacillus_cereus	B.cereus#I176	-	-	GCA_005217285	570	183098	34.73	30278	5903
1308	Bacillus_cereus	B.cereus#I161	-	-	GCA_005217345	430	114588	34.78	48162	5561
1309	Bacillus_cereus	B.cereus#I153	-	-	GCA_005217355	452	118646	34.76	36495	5791
1310	Bacillus_cereus	B.cereus#141	-	-	GCA_005217375	766	139869	34.88	32131	5840
1311	Bacillus_cereus	B.cereus#I148	-	-	GCA_005217405	414	189156	34.70	26568	6085
1312	Bacillus_cereus	B.cereus#I147	-	-	GCA_005217435	5668	21826	34.74	43856	5865
1313	Bacillus_cereus	B.cereus#I32	-	-	GCA_005217655	1319	99655	34.63	2062	8855
1314	Bacillus_cereus	B.cereus#I149	-	-	GCA_005217675	841	177676	34.78	17173	6442
1315	Bacillus_cereus	B.cereus#I16	-	-	GCA_005217705	182	945278	34.84	9230	6456
1316	Bacillus_cereus	B.cereus#I109	-	-	GCA_005217905	4172	58183	34.81	2556	8279
1317	Bacillus_cereus	B.cereus#FORC_086	-	-	GCA_005707595	54	712649	35.31	5340498	5241
1318	Bacillus_cereus	B.cereus#ATCC_14579_02	-	-	GCA_006094295	1	4239205	35.29	5416249	5316
1319	Bacillus_cereus	B.cereus#A8	-	-	GCA_006151815	4	5489489	34.94	307045	5619
1320	Bacillus_cereus	B.cereus#A31	-	-	GCA_006349585	32	1035805	35.15	246002	5332
1321	Bacillus_cereus	B.cereus#TK1	-	-	GCA_006349695	3	5310791	34.70	83582	6254
1322	Bacillus_cereus	B.cereus#A22	-	-	GCA_006349715	3	5268018	35.01	5310791	5689
1323	Bacillus_cereus	B.cereus#A24	-	-	GCA_006349735	42	1161955	35.10	5268018	5598
1324	Bacillus_cereus	B.cereus#A42	-	-	GCA_006349775	24	2075494	34.91	489606	5466
1325	Bacillus_cereus	B.cereus#SN4_3	-	-	GCA_006370265	4	5271204	34.80	146072	5480
1326	Bacillus_cereus	B.cereus#FORC087	-	-	GCA_006384875	9	1792141	35.02	5271204	6197
1327	Bacillus_cereus	B.cereus#TN10	-	-	GCA_006864345	1	4144458	35.22	188388	5390
1328	Bacillus_cereus	B.cereus#Co1_1	-	-	GCA_007923085	1	6169081	34.80	6375991	6242
1329	Bacillus_cereus	B.cereus#ET31	-	-	GCA_008375355	196	310853	34.90	1600101	5859
1330	Bacillus_cereus	B.cereus#BIOML_A1	-	-	GCA_008416285	5	5200216	35.15	75887	5335
1331	Bacillus_cereus	B.cereus#111b	-	-	GCA_008682215	30	1932726	34.60	130795	6029
1332	Bacillus_cereus	B.cereus#370a	-	-	GCA_008682265	20	4620650	34.81	1121808	5857
1333	Bacillus_cereus	B.cereus#102	-	-	GCA_008682285	11	2506913	34.85	4620650	5716
1334	Bacillus_cereus	B.cereus#CH438c_13D	-	-	GCA_008923485	47	1130253	34.86	1352809	5561
1335	Bacillus_cereus	B.cereus#CH417_13T	-	-	GCA_008923495	44	1241663	34.81	319652	5681
1336	Bacillus_cereus	B.cereus#CH460b_14D	-	-	GCA_008923505	52	1477635	34.79	348631	5671
1337	Bacillus_cereus	B.cereus#CH426a_13T	-	-	GCA_008923565	32	1567962	34.75	436781	5781
1338	Bacillus_cereus	B.cereus#CH436b_13D	-	-	GCA_008923575	52	736815	34.74	841717	5806
1339	Bacillus_cereus	B.cereus#CH372_12D	-	-	GCA_008923585	42	1288843	34.87	249404	5795
1340	Bacillus_cereus	B.cereus#CH370b_12T	-	-	GCA_008923595	27	1063636	34.67	379723	5823
1341	Bacillus_cereus	B.cereus#CH316_11T	-	-	GCA_008923605	33	852018	34.63	567832	5876
1342	Bacillus_cereus	B.cereus#CH311b_11T	-	-	GCA_008923675	34	887058	34.71	3187801	5841
1343	Bacillus_cereus	B.cereus#CH139b_4T	-	-	GCA_008923705	25	1584570	34.92	533910	5615
1344	Bacillus_cereus	B.cereus#CH124a_4D	-	-	GCA_008923765	81	766246	34.87	331022	5536
1345	Bacillus_cereus	B.cereus#CH101a_3T	-	-	GCA_008923775	52	776971	34.90	229682	5907
1346	Bacillus_cereus	B.cereus#CH111_4T	-	-	GCA_008923815	24	1536806	34.73	322533	5725
1347	Bacillus_cereus	B.cereus#CH95b_3T	-	-	GCA_008923825	124	203477	34.85	771195	5534
1348	Bacillus_cereus	B.cereus#SB1	-	-	GCA_009497015	241	260492	34.86	5461537	5925
1349	Bacillus_cereus	B.cereus#JHU	-	-	GCA_009738575	10	2077737	34.90	5323903	5376
1350	Bacillus_cereus	B.cereus#SW7_1	-	-	GCA_009928555	1	4050296	35.00	531139	5745
1351	Bacillus_cereus	B.cereus#SGAir0263	-	-	GCA_010223795	8	5945656	34.95	5947158	6391
1352	Bacillus_cereus	B.cereus#SGAir0260	-	-	GCA_010232525	44	498033	35.01	5945656	6089
1353	Bacillus_cereus	B.cereus#M1_Bc	-	-	GCA_011765305	1	4142132	35.08	615326	5556
1354	Bacillus_cereus	B.cereus#M3_02	-	-	GCA_012395315	85	781747	35.09	287774	5303
1355	Bacillus_cereus	B.cereus#M4_Bc	-	-	GCA_012395345	83	1452061	35.25	377160	5180
1356	Bacillus_cereus	B.cereus#P2	-	-	GCA_012395385	87	2484697	34.89	3933481	5502
1357	Bacillus_cereus	B.cereus#P4	-	-	GCA_012395395	108	793137	35.10	600659	5542
1358	Bacillus_cereus	B.cereus#P5	-	-	GCA_012395425	92	294795	34.97	219945	5762
1359	Bacillus_cereus	B.cereus#WPySW2	-	-	GCA_013112375	2	4865236	35.23	5328644	5557
1360	Bacillus_cereus	B.cereus#CTMA_1571	-	-	GCA_013177495	636	57358	35.24	5182254	5494
1361	Bacillus_cereus	B.cereus#FDAARGOS_802	-	-	GCA_013267235	3	5381556	34.95	5342923	5957
1362	Bacillus_cereus	B.cereus#FDAARGOS_799	-	-	GCA_013267255	3	5381410	34.98	5381556	5823
1363	Bacillus_cereus	B.cereus#FDAARGOS_798	-	-	GCA_013267275	8	5415637	34.98	5381410	5823
1364	Bacillus_cereus	B.cereus#FDAARGOS_781	-	-	GCA_013267455	4	5271040	35.31	5271029	5570
1365	Bacillus_cereus	B.cereus#FDAARGOS_780	-	-	GCA_013267475	2	5413450	35.31	5271040	5571
1366	Bacillus_cereus	B.cereus#FDAARGOS_797	-	-	GCA_013267775	5	5214223	35.36	5413450	5589
1367	Bacillus_cereus	B.cereus#HB3_1	-	-	GCA_013284425	63	996057	34.80	478132	5664
1368	Bacillus_cereus	B.cereus#M2_1B	-	-	GCA_013284445	4	5183312	34.81	344459	5764
1369	Bacillus_cereus	B.cereus#HD2_4	-	-	GCA_013284455	34	1071213	35.12	5183312	5543
1370	Bacillus_cereus	B.cereus#HD1_4B	-	-	GCA_013284505	36	766896	35.12	5183870	5543
1371	Bacillus_cereus	B.cereus#NM1	-	-	GCA_013303115	82	340925	35.29	934258	5328
1372	Bacillus_cereus	B.cereus#H2	-	-	GCA_013394245	55	722179	35.25	5494368	5406
1373	Bacillus_cereus	B.cereus#INRA_Bc05_F1	-	-	GCA_900094725	20	2752536	35.08	909927	6046
1374	Bacillus_cereus	B.cereus#WSBC_10311	-	-	GCA_900094745	33	1227814	34.93	837576	6207
1375	Bacillus_cereus	B.cereus#INRA_SA	-	-	GCA_900094755	74	695329	35.08	411234	5743
1376	Bacillus_cereus	B.cereus#INRA_ZB5_J	-	-	GCA_900094775	89	581839	34.93	142878	6424
1377	Bacillus_cereus	B.cereus#NVH_0861_00	-	-	GCA_900094815	34	1387230	35.33	721013	6023
1378	Bacillus_cereus	B.cereus#RIVM_BC126	-	-	GCA_900094825	39	1898251	35.33	953973	5672
1379	Bacillus_cereus	B.cereus#NVH_0674_98	-	-	GCA_900094845	40	1505485	35.33	1132530	5426
1380	Bacillus_cereus	B.cereus#RIVM_BC938	-	-	GCA_900094855	117	565663	34.99	133291	6106
1381	Bacillus_cereus	B.cereus#NVH_141_1_01_V_C53	-	-	GCA_900094865	83	658485	35.02	282979	5818
1382	Bacillus_cereus	B.cereus#F2404B_79	-	-	GCA_900094905	59	1183299	35.28	250003	5703
1383	Bacillus_cereus	B.cereus#RIVM_BC485	-	-	GCA_900095125	45	1448314	35.1	241460	6362
1384	Bacillus_cereus	B.cereus#RIVM_BC120	-	-	GCA_900095505	39	1188996	35.04	543363	6045
1385	Bacillus_cereus	B.cereus#KPR_7A	-	-	GCA_900101305	54	822846	35.01	322207	5866
1386	Bacillus_cereus	B.cereus#RU36C	-	-	GCA_900155895	18	2620222	35.32	1355071	5285
1387	Bacillus_cereus	B.cereus#16_00196	-	-	GCA_900176805	77	912913	35.07	343913	5771
1388	Bacillus_cereus	B.cereus#16_00221	-	-	GCA_900176835	152	292685	35.26	109237	5539
1389	Bacillus_cereus	B.cereus#16_00185	-	-	GCA_900176845	89	576975	35.28	258147	5868
1390	Bacillus_cereus	B.cereus#16_00191	-	-	GCA_900176875	63	1211891	35.27	259676	5446
1391	Bacillus_cereus	B.cereus#16_00176	-	-	GCA_900176895	117	425176	35.19	118445	5762
1392	Bacillus_cereus	B.cereus#16_00175	-	-	GCA_900176915	127	615114	35.17	141347	5466
1393	Bacillus_cereus	B.cereus#16_00174	-	-	GCA_900176925	117	677940	35.3	125391	5706
1394	Bacillus_cereus	B.cereus#16_00198	-	-	GCA_900176935	128	559529	34.99	185879	5570
1395	Bacillus_cereus	B.cereus#16_00184	-	-	GCA_900176955	230	263773	34.92	84589	5957
1396	Bacillus_cereus	B.cereus#16_00195	-	-	GCA_900176965	98	595152	34.96	166749	5561
1397	Bacillus_cereus	B.cereus#16_00183	-	-	GCA_900176975	137	517698	34.84	205392	6495
1398	Bacillus_cereus	B.cereus#16_00193	-	-	GCA_900176985	67	1472637	35.19	510117	5432
1399	Bacillus_cereus	B.cereus#16_00187	-	-	GCA_900176995	80	816934	35.08	258936	5661
1400	Bacillus_cereus	B.cereus#16_00177	-	-	GCA_900177005	124	634153	35.28	155885	5715
1401	Bacillus_cereus	B.cereus#16_00188	-	-	GCA_900177025	87	854188	35.07	217117	5656
1402	Bacillus_cereus	B.cereus#NCTC6474	-	-	GCA_900445335	28	858033	35.09	110345	5720
1403	Bacillus_cereus	B.cereus#NCTC2599	-	-	GCA_900445355	15	1315943	35.28	788995	5444
1404	Bacillus_cereus	B.cereus#NCTC7464	-	-	GCA_900445375	3	5414974	35	5414974	5956
1405	Bacillus_circulans	B.circulans#RIT379	-	-	GCA_001029855	85	236176	35.37	150054	4950
1406	Bacillus_circulans	B.circulans#7524	-	-	GCA_002271635	173	192602	35.45	136852	4656
1407	Bacillus_circulans	B.circulans#7521_2	-	-	GCA_002271985	122	329309	35.26	61205	4773
1408	Bacillus_circulans	B.circulans#7520_T	-	-	GCA_002271995	104	202642	35.50	112240	4668
1409	Bacillus_circulans	B.circulans#7506	-	-	GCA_002272125	146	368600	35.49	57444	4700
1410	Bacillus_circulans	B.circulans#PK3_109	-	-	GCA_003726095	1	5274417	35.56	5175203	4694
1411	Bacillus_circulans	B.circulans#PK3_138	-	-	GCA_003726115	33	1113928	35.67	5274417	4839
1412	Bacillus_circulans	B.circulans#FDAARGOS_343	-	-	GCA_007273535	449	743261	37.84	3818601	5162
1413	Bacillus_circulans	B.circulans#3243	-	-	GCA_007829095	57	1128808	35.46	282076	4840
1414	Bacillus_circulans	B.circulans#GN03	-	-	GCA_013138395	120	261348	35.50	5217129	4965
1415	Bacillus_circulans	B.circulans#CRN_25	-	-	GCA_013266795	534	65476	35.44	22951	4759
1416	Bacillus_circulans	B.circulans#CRN_24	-	-	GCA_013266835	91	252307	35.47	19684	4958
1417	Bacillus_circulans	B.circulans#FDAARGOS_783	-	-	GCA_013267435	4	5271029	35.74	5179558	4849
1418	Bacillus_circulans	B.circulans#NCTC2610	-	-	GCA_900445325	92	335852	39.83	2351916	9350
1419	Bacillus_clausii	B.clausii#KSM_K16	-	-	GCA_000009825	1	4202352	44.75	4303871	4087
1420	Bacillus_coagulans	B.coagulans#36D1	-	-	GCA_000169195	99	311732	46.49	3552226	3290
1421	Bacillus_coagulans	B.coagulans#2_6	-	-	GCA_000217835	1	3939203	47.29	3073079	2971
1422	Bacillus_coagulans	B.coagulans#GBI_306086	-	-	GCA_000756285	78	700148	46.39	44706	3197
1423	Bacillus_coagulans	B.coagulans#P38	-	-	GCA_000773655	2	5308217	46.42	57692	3155
1424	Bacillus_coagulans	B.coagulans#ATCC_7050_02	-	-	GCA_000832905	7	5343114	46.90	3366995	3253
1425	Bacillus_coagulans	B.coagulans#HM_08	-	-	GCA_000876545	2	4070380	46.28	3624641	4233
1426	Bacillus_coagulans	B.coagulans#S_lac	-	-	GCA_001039495	203	264915	46.23	3694837	4088
1427	Bacillus_coagulans	B.coagulans#GED7749B	-	-	GCA_001546215	1	3723433	46.41	49171	4048
1428	Bacillus_coagulans	B.coagulans#Unique_IS_2	-	-	GCA_001578455	216	854489	46.41	51676	3211
1429	Bacillus_coagulans	B.coagulans#B4100	-	-	GCA_001587205	202	114502	46.45	60498	3846
1430	Bacillus_coagulans	B.coagulans#B4099	-	-	GCA_001587215	124	188259	47.06	37247	3764
1431	Bacillus_coagulans	B.coagulans#B4098	-	-	GCA_001587225	184	406384	47.39	61484	3403
1432	Bacillus_coagulans	B.coagulans#B4096	-	-	GCA_001587275	36	1653177	46.49	40915	3736
1433	Bacillus_coagulans	B.coagulans#BC_HY1	-	-	GCA_001870065	1	3957164	46.19	3599077	3304
1434	Bacillus_coagulans	B.coagulans#HS243	-	-	GCA_002266595	1	4014255	46.36	49439	2864
1435	Bacillus_coagulans	B.coagulans#LBSC	-	-	GCA_002786555	1	4146154	46.28	3635902	3331
1436	Bacillus_coagulans	B.coagulans#R11	-	-	GCA_002946455	6	558120	46.34	3602752	3228
1437	Bacillus_coagulans	B.coagulans#LA204	-	-	GCA_003184245	1	4184278	46.18	3642571	3321
1438	Bacillus_coagulans	B.coagulans#ZB29	-	-	GCA_003335145	25	1210521	46.12	3597744	3390
1439	Bacillus_coagulans	B.coagulans#AF24_21	-	-	GCA_003459145	103	291515	47.47	67842	2773
1440	Bacillus_coagulans	B.coagulans#AF24_19	-	-	GCA_003459195	58	965856	47.42	73324	2781
1441	Bacillus_coagulans	B.coagulans#IDCC1201	-	-	GCA_004114715	2	3402591	46.24	3664215	3237
1442	Bacillus_coagulans	B.coagulans#DSM_2314	-	-	GCA_006716385	16	2244506	46.24	3628651	3324
1443	Bacillus_coagulans	B.coagulans#CICC_20138	-	-	GCA_009936615	1	4457201	46.75	33317	3037
1444	Bacillus_coagulans	B.coagulans#LSBC_1	-	-	GCA_010820925	44	1042080	46.36	68168	3156
1445	Bacillus_coagulans	B.coagulans#CGD018	-	-	GCA_012851395	106	212773	47.15	3037825	2846
1446	Bacillus_coagulans	B.coagulans#CGI314	-	-	GCA_012910695	57	388557	46.29	74120	3164
1447	Bacillus_coagulans	B.coagulans#DSM_1_02	-	-	GCA_900128875	57	927946	47.29	40854	2945
1448	Bacillus_coahuilensis	B.coahuilensis#m2_6	-	-	GCA_001516885	59	272931	37.97	75938	2957
1449	Bacillus_coahuilensis	B.coahuilensis#p1_1_43	-	-	GCA_001516895	14	1026941	37.96	88256	3184
1450	Bacillus_cohnii	B.cohnii#DSM_6307	-	-	GCA_002250055	17	987415	36.13	4899141	4702
1451	Bacillus_cytotoxicus	B.cytotoxicus#NVH_391_98	-	-	GCA_000017425	2	4087024	35.87	4087024	3844
1452	Bacillus_cytotoxicus	B.cytotoxicus#CVUAS_2833	-	-	GCA_001050335	36	1244508	35.74	318402	3784
1453	Bacillus_cytotoxicus	B.cytotoxicus#CH_38	-	-	GCA_002250885	3	4215994	35.83	4215994	4060
1454	Bacillus_cytotoxicus	B.cytotoxicus#CH_25	-	-	GCA_002250905	3	4225378	35.86	4225378	4043
1455	Bacillus_cytotoxicus	B.cytotoxicus#CH_23	-	-	GCA_002250925	3	4196763	35.85	4196763	4011
1456	Bacillus_cytotoxicus	B.cytotoxicus#CH_13	-	-	GCA_002250945	2	4082665	35.81	4082665	3910
1457	Bacillus_cytotoxicus	B.cytotoxicus#CH_4	-	-	GCA_002250965	2	4220037	35.86	4220037	4021
1458	Bacillus_cytotoxicus	B.cytotoxicus#CH_39	-	-	GCA_002251005	2	4252957	35.88	4252957	4075
1459	Bacillus_cytotoxicus	B.cytotoxicus#CH_15	-	-	GCA_002251025	2	4220037	35.86	4220037	4021
1460	Bacillus_cytotoxicus	B.cytotoxicus#CH_2	-	-	GCA_002251045	3	4252735	35.85	4252735	4117
1461	Bacillus_cytotoxicus	B.cytotoxicus#CH_1	-	-	GCA_002251055	4	4147576	35.84	4147576	4005
1462	Bacillus_cytotoxicus	B.cytotoxicus#CH_3	-	-	GCA_002251115	3	4245145	35.86	4245145	4130
1463	Bacillus_cytotoxicus	B.cytotoxicus#NVH_883_00	-	-	GCA_900094915	59	863326	35.63	176190	4556
1464	Bacillus_cytotoxicus	B.cytotoxicus#AFSSA_08CEB44bac	-	-	GCA_900095655	80	347922	35.54	137692	4514
1465	Bacillus_daliensis	B.daliensis#CGMCC_1_10369	-	-	GCA_900103955	32	864151	42.29	308338	3464
1466	Bacillus_enclensis	B.enclensis#SGD_1123_01	-	-	GCA_001456935	23	862396	44.50	1024389	4289
1467	Bacillus_enclensis	B.enclensis#SGD_1123_02	-	-	GCA_900094975	23	862396	44.50	1024389	4415
1468	Bacillus_endophyticus	B.endophyticus#KCTC_13922	-	-	GCA_001590825	1	4167153	36.50	355847	4896
1469	Bacillus_endophyticus	B.endophyticus#3631_9D	-	-	GCA_003269915	59	874718	36.36	388190	5093
1470	Bacillus_endophyticus	B.endophyticus#3631_10C	-	-	GCA_003269945	99	460957	36.46	292429	5046
1471	Bacillus_endophyticus	B.endophyticus#3617_2C	-	-	GCA_003269955	67	850577	36.43	125993	5119
1472	Bacillus_endophyticus	B.endophyticus#3618_1C	-	-	GCA_003269975	28	879272	36.56	225748	5136
1473	Bacillus_endophyticus	B.endophyticus#FH5	-	-	GCA_003833305	1	4141063	36.39	351654	5462
1474	Bacillus_endophyticus	B.endophyticus#CH148_4T	-	-	GCA_008923805	65	450919	36.52	241612	5146
1475	Bacillus_endophyticus	B.endophyticus#DSM_13796	-	-	GCA_900115845	74	1231221	36.48	293230	5144
1476	Bacillus_endozanthoxylicus	B.endozanthoxylicus#MER_TA_151	-	-	GCA_008710145	1	3995978	37.86	146989	5195
1477	Bacillus_filamentosus	B.filamentosus#Hbe603	-	-	GCA_000972245	1	3745123	36.49	4865574	5048
1478	Bacillus_filamentosus	B.filamentosus#DSM_27955	-	-	GCA_002237735	63	495077	36.41	1283710	4988
1479	Bacillus_filamentosus	B.filamentosus#HL2HP6	-	-	GCA_002946475	1	4223986	37.09	558120	615
1480	Bacillus_filamentosus	B.filamentosus#PK5_39	-	-	GCA_003600795	2	4480410	36.52	4628681	4920
1481	Bacillus_filamentosus	B.filamentosus#SGD_14	-	-	GCA_900177535	2	6491000	36.41	1283710	5138
1482	Bacillus_firmus	B.firmus#DS1	-	-	GCA_000565285	62	283189	41.46	240022	4922
1483	Bacillus_flexus	B.flexus#KLBMP_4941	-	-	GCA_002024265	17	1089231	37.97	3960308	3836
1484	Bacillus_flexus	B.flexus#DMTMMB08	-	-	GCA_003583265	24	1371604	38.12	44375	3517
1485	Bacillus_flexus	B.flexus#121	-	-	GCA_005577315	32	1091483	37.98	3892082	3842
1486	Bacillus_fortis	B.fortis#DSM_16012	-	-	GCA_003605365	30	923337	43.75	70439	3456
1487	Bacillus_freudenreichii	B.freudenreichii#NCTC4823	-	-	GCA_900636945	1	4226784	42.44	4368765	4034
1488	Bacillus_gaemokensis	B.gaemokensis#JCM_15801	-	-	GCA_000712615	1	3609444	35.72	117614	5094
1489	Bacillus_gaemokensis	B.gaemokensis#KCTC_13318	-	-	GCA_001590835	70	1064751	35.58	319435	5206
1490	Bacillus_galactosidilyticus	B.galactosidilyticus#PL133	-	-	GCA_001431185	1	3787818	37.20	107495	2458
1491	Bacillus_galactosidilyticus	B.galactosidilyticus#G25_74	-	-	GCA_001645705	51	486108	37.58	155609	4146
1492	Bacillus_gibsonii	B.gibsonii#FJAT_10019	-	-	GCA_001719185	1	4109356	43.85	4100094	3998
1493	Bacillus_ginsengihumi	B.ginsengihumi#M2_11	-	-	GCA_000786015	56	1035983	36.15	58040	2916
1494	Bacillus_ginsengihumi	B.ginsengihumi#Gsoil_114	-	-	GCA_011008565	96	280387	35.99	99347	3402
1495	Bacillus_glennii	B.glennii#V44_8	-	-	GCA_003429105	1	5915788	42.26	242250	4139
1496	Bacillus_glycinifermentans	B.glycinifermentans#KJ_17	-	-	GCA_001042465	82	671901	46.02	62957	3991
1497	Bacillus_glycinifermentans	B.glycinifermentans#GO_13	-	-	GCA_001042475	39	577790	45.65	226328	4692
1498	Bacillus_glycinifermentans	B.glycinifermentans#KBN06P03352	-	-	GCA_002443095	128	217855	46.08	4659467	4492
1499	Bacillus_glycinifermentans	B.glycinifermentans#SRCM103574	-	-	GCA_004103615	1	4202080	45.97	4744953	4572
1500	Bacillus_glycinifermentans	B.glycinifermentans#JRCGR_1	-	-	GCA_013349925	71	525744	45.52	135232	4684
1501	Bacillus_glycinifermentans	B.glycinifermentans#BGLY	-	-	GCA_900093775	146	384985	46.13	4607442	4738
1502	Bacillus_gobiensis	B.gobiensis#FJAT_4402	-	-	GCA_001278705	1	4215291	40.44	4597707	4231
1503	Bacillus_haikouensis	B.haikouensis#CrR16	-	-	GCA_013179555	1510	21186	42.36	13382	4797
1504	Bacillus_halodurans	B.halodurans#C_125	-	-	GCA_000011145	1	4222597	43.69	4202352	4066
1505	Bacillus_halotolerans	B.halotolerans#ATCC_25096	-	-	GCA_001517105	25	1004913	43.86	623377	3805
1506	Bacillus_halotolerans	B.halotolerans#NRRL_B_41617	-	-	GCA_001517115	27	1079740	43.81	678840	3819
1507	Bacillus_halotolerans	B.halotolerans#NRRL_B_41618	-	-	GCA_001517135	19	997502	43.53	763997	3957
1508	Bacillus_halotolerans	B.halotolerans#III_1	-	-	GCA_001729105	64	255211	43.76	1073258	3956
1509	Bacillus_halotolerans	B.halotolerans#RSCu_8D	-	-	GCA_002592025	1	4090582	43.47	2149383	4051
1510	Bacillus_halotolerans	B.halotolerans#V48_19	-	-	GCA_002860135	109	164973	43.50	393825	4109
1511	Bacillus_halotolerans	B.halotolerans#V44_23b	-	-	GCA_002860175	66	549933	43.70	279851	4026
1512	Bacillus_halotolerans	B.halotolerans#MS50_18A	-	-	GCA_002914545	249	626652	43.77	231172	3998
1513	Bacillus_halotolerans	B.halotolerans#72_Bh	-	-	GCA_002993725	139	576791	43.55	400319	4665
1514	Bacillus_halotolerans	B.halotolerans#B19	-	-	GCA_002993735	52	792993	43.73	318503	4070
1515	Bacillus_halotolerans	B.halotolerans#86	-	-	GCA_002993745	175	540858	43.70	445353	3966
1516	Bacillus_halotolerans	B.halotolerans#36	-	-	GCA_002993765	69	591354	43.73	332339	4094
1517	Bacillus_halotolerans	B.halotolerans#LNXM37	-	-	GCA_002998215	39	830341	43.75	355913	4018
1518	Bacillus_halotolerans	B.halotolerans#LNXM78	-	-	GCA_002998275	13	1498885	43.52	568194	4120
1519	Bacillus_halotolerans	B.halotolerans#DGL6	-	-	GCA_003003575	10	1074382	43.41	437371	3714
1520	Bacillus_halotolerans	B.halotolerans#ZB201702	-	-	GCA_004006435	1	3640542	43.81	4154245	4038
1521	Bacillus_halotolerans	B.halotolerans#F41_3	-	-	GCA_006965425	1	4063541	43.76	4144458	3686
1522	Bacillus_haynesii	B.haynesii#S_16	-	-	GCA_000559105	24	542402	45.61	58235	4136
1523	Bacillus_haynesii	B.haynesii#NRRL_B_41327	-	-	GCA_001969855	47	545449	45.70	217091	4228
1524	Bacillus_hemicellulosilyticus	B.hemicellulosilyticus#JCM_9152_01	-	-	GCA_000513115	142	263828	38.18	128524	4345
1525	Bacillus_hisashii	B.hisashii#C4_Bhi	-	-	GCA_002270345	101	642401	37.48	59388	3379
1526	Bacillus_horikoshii	B.horikoshii#20a	-	-	GCA_002157855	143	208013	40.55	4277585	4169
1527	Bacillus_horikoshii	B.horikoshii#CH98b_3T	-	-	GCA_008180715	23	811509	40.60	455421	4105
1528	Bacillus_horikoshii	B.horikoshii#CH28_1T	-	-	GCA_008180725	47	456361	40.11	595355	4388
1529	Bacillus_horikoshii	B.horikoshii#CH88_3T	-	-	GCA_008180845	26	1118832	40.60	498809	4051
1530	Bacillus_idriensis	B.idriensis#DSM_19097	-	-	GCA_009674765	138	252701	40.72	907406	4727
1531	Bacillus_indicus	B.indicus#LMG_22858	-	-	GCA_000708755	256	821271	44.38	653997	3813
1532	Bacillus_infantis	B.infantis#NRRL_B_14911_Bin	-	-	GCA_000473245	92	314661	46.03	4884713	5066
1533	Bacillus_infantis	B.infantis#10Pi	-	-	GCA_004146125	330	223041	45.55	339378	4938
1534	Bacillus_infantis	B.infantis#CH446_14T	-	-	GCA_008180445	37	828924	45.74	436054	4968
1535	Bacillus_infantis	B.infantis#CH37_1T	-	-	GCA_008180695	25	657820	45.47	831098	5060
1536	Bacillus_intestinalis	B.intestinalis#BST	-	-	GCA_000743215	2	4148457	43.93	4043115	3987
1537	Bacillus_intestinalis	B.intestinalis#T30	-	-	GCA_000959025	18	1011654	43.90	4031727	3896
1538	Bacillus_intestinalis	B.intestinalis#HUK15	-	-	GCA_001566945	1	3860091	43.48	322099	4203
1539	Bacillus_intestinalis	B.intestinalis#1731	-	-	GCA_002027305	113	175673	43.90	501047	3996
1540	Bacillus_intestinalis	B.intestinalis#AS2	-	-	GCA_002155045	2	4277585	43.87	573250	3964
1541	Bacillus_intestinalis	B.intestinalis#GM2	-	-	GCA_002211235	3	4072531	43.62	447231	4095
1542	Bacillus_intestinalis	B.intestinalis#Ubi033	-	-	GCA_005771655	10	2060905	44.06	33527	3970
1543	Bacillus_koreensis	B.koreensis#DSM_16467	-	-	GCA_001274935	8	6416091	40.06	349667	4403
1544	Bacillus_kyonggiensis	B.kyonggiensis#NB22	-	-	GCA_005116465	109	437596	38.20	531924	4593
1545	Bacillus_lacisalsi	B.lacisalsi#YSP_3	-	-	GCA_003226345	1	4208157	48.26	2263201	3874
1546	Bacillus_lacus	B.lacus#KCTC_33946	-	-	GCA_009674805	1	4049479	41.63	68462	3906
1547	Bacillus_lehensis	B.lehensis#G1_Ble	-	-	GCA_000706725	56	525568	39.90	3993073	4017
1548	Bacillus_lentus	B.lentus#NCTC4824	-	-	GCA_900478165	33	493246	36.70	4384366	4072
1549	Bacillus_licheniformis	B.licheniformis#DSM_13	-	-	GCA_000008425	1	4215606	46.19	4222645	4172
1550	Bacillus_licheniformis	B.licheniformis#ATCC_14580_DSM_13	-	-	GCA_000011645	1	3918596	46.19	4222597	4179
1551	Bacillus_licheniformis	B.licheniformis#WX_02	-	-	GCA_000258125	1	4120406	46.10	4286821	4512
1552	Bacillus_licheniformis	B.licheniformis#CG_B52	-	-	GCA_000477395	2	4196170	45.74	217730	4760
1553	Bacillus_licheniformis	B.licheniformis#5NAP23	-	-	GCA_000948275	61	631538	46.26	2846116	4208
1554	Bacillus_licheniformis	B.licheniformis#GB2	-	-	GCA_000952085	226	174752	45.64	507764	4066
1555	Bacillus_licheniformis	B.licheniformis#LMG_7559_Bli	-	-	GCA_001507755	80	367761	45.79	123311	4448
1556	Bacillus_licheniformis	B.licheniformis#LMG_6934_Bli	-	-	GCA_001507765	53	1020892	45.84	102733	4482
1557	Bacillus_licheniformis	B.licheniformis#LMG_17339_01	-	-	GCA_001507775	71	192207	46.12	654545	4324
1558	Bacillus_licheniformis	B.licheniformis#B4092	-	-	GCA_001587195	124	223667	45.41	253918	4960
1559	Bacillus_licheniformis	B.licheniformis#B4090_201601	-	-	GCA_001587285	33	744001	46.09	681005	4736
1560	Bacillus_licheniformis	B.licheniformis#B4091	-	-	GCA_001587315	29	1051682	45.79	494353	4678
1561	Bacillus_licheniformis	B.licheniformis#B4164	-	-	GCA_001587355	176	244766	46.18	303245	4427
1562	Bacillus_licheniformis	B.licheniformis#HRBL_15TDI7	-	-	GCA_001596055	1	4142635	45.92	4252398	4165
1563	Bacillus_licheniformis	B.licheniformis#V30	-	-	GCA_001642595	62	539377	46.26	490745	4083
1564	Bacillus_licheniformis	B.licheniformis#SRCM100115	-	-	GCA_001662975	112	274778	46.23	1051294	4196
1565	Bacillus_licheniformis	B.licheniformis#BL1202	-	-	GCA_001726125	36	1082077	45.99	4422181	4565
1566	Bacillus_licheniformis	B.licheniformis#VSD4	-	-	GCA_001831295	2	5141367	46.23	139640	3674
1567	Bacillus_licheniformis	B.licheniformis#RE1_58	-	-	GCA_001876545	143	322436	45.60	60032	4381
1568	Bacillus_licheniformis	B.licheniformis#RE1_59	-	-	GCA_001876555	279	262471	45.63	88085	4410
1569	Bacillus_licheniformis	B.licheniformis#RE1_60	-	-	GCA_001876575	194	400863	45.60	54920	4368
1570	Bacillus_licheniformis	B.licheniformis#RE1_61	-	-	GCA_001876655	161	1037741	45.62	76140	4403
1571	Bacillus_licheniformis	B.licheniformis#YNP2_TSU	-	-	GCA_001896285	60	1827600	45.01	521225	4822
1572	Bacillus_licheniformis	B.licheniformis#YNP5_TSU	-	-	GCA_001896295	46	920385	45.58	747706	4523
1573	Bacillus_licheniformis	B.licheniformis#YNP3_TSU	-	-	GCA_001896305	54	818455	45.33	706022	4520
1574	Bacillus_licheniformis	B.licheniformis#127185_10	-	-	GCA_001901555	3	4121999	46.19	295756	4103
1575	Bacillus_licheniformis	B.licheniformis#YNP1_TSU	-	-	GCA_001914255	1	3929787	45.89	4246687	4230
1576	Bacillus_licheniformis	B.licheniformis#B4089	-	-	GCA_001925025	141	122919	45.55	207795	4148
1577	Bacillus_licheniformis	B.licheniformis#B4124	-	-	GCA_001925055	16	1850356	46.21	612954	4576
1578	Bacillus_licheniformis	B.licheniformis#B4094	-	-	GCA_001925115	87	1136762	45.77	324758	4785
1579	Bacillus_licheniformis	B.licheniformis#127160_7	-	-	GCA_001939525	52	580841	45.84	409007	4297
1580	Bacillus_licheniformis	B.licheniformis#127185_2	-	-	GCA_001939535	37	1047578	44.07	300361	4023
1581	Bacillus_licheniformis	B.licheniformis#SCK_B11	-	-	GCA_002074075	2	4136986	45.93	4300706	4389
1582	Bacillus_licheniformis	B.licheniformis#SCDB_14	-	-	GCA_002074095	1	4475542	45.80	4136986	4384
1583	Bacillus_licheniformis	B.licheniformis#SCDB_34	-	-	GCA_002074115	1	4405338	45.69	4475542	4630
1584	Bacillus_licheniformis	B.licheniformis#SCCB_37	-	-	GCA_002074135	1	3740842	45.96	4405338	4512
1585	Bacillus_licheniformis	B.licheniformis#SRCM100141	-	-	GCA_002173675	1	3988602	45.58	4544416	5019
1586	Bacillus_licheniformis	B.licheniformis#SRCM100027	-	-	GCA_002174255	109	316332	45.95	4326347	4568
1587	Bacillus_licheniformis	B.licheniformis#7727	-	-	GCA_002271465	69	984382	45.87	145278	4381
1588	Bacillus_licheniformis	B.licheniformis#7708	-	-	GCA_002271485	83	451182	46.13	172952	4173
1589	Bacillus_licheniformis	B.licheniformis#7716	-	-	GCA_002271715	74	435471	46.12	115453	4278
1590	Bacillus_licheniformis	B.licheniformis#7715	-	-	GCA_002271725	165	550369	45.87	159630	4349
1591	Bacillus_licheniformis	B.licheniformis#7525	-	-	GCA_002272005	266	295244	45.86	95006	4418
1592	Bacillus_licheniformis	B.licheniformis#7714	-	-	GCA_002272305	146	524065	46.19	71923	4148
1593	Bacillus_licheniformis	B.licheniformis#7713	-	-	GCA_002272315	76	462656	46.10	118775	4287
1594	Bacillus_licheniformis	B.licheniformis#7712	-	-	GCA_002272335	99	435583	46.05	182452	4202
1595	Bacillus_licheniformis	B.licheniformis#7711	-	-	GCA_002272365	65	588965	45.81	133452	4459
1596	Bacillus_licheniformis	B.licheniformis#7709	-	-	GCA_002272395	69	512355	46.01	86621	4415
1597	Bacillus_licheniformis	B.licheniformis#7701	-	-	GCA_002272455	77	714907	45.83	159644	4326
1598	Bacillus_licheniformis	B.licheniformis#7705	-	-	GCA_002276325	348	376870	46.03	24854	4314
1599	Bacillus_licheniformis	B.licheniformis#AAK_S4	-	-	GCA_002287385	100	449698	45.82	23295	4474
1600	Bacillus_licheniformis	B.licheniformis#GL174	-	-	GCA_002457815	3200	22039	46.07	77942	3902
1601	Bacillus_licheniformis	B.licheniformis#ATCC_9789	-	-	GCA_002504325	71	490257	46.13	4260287	4187
1602	Bacillus_licheniformis	B.licheniformis#V16_21_2	-	-	GCA_002860295	29	737412	46.12	404327	4191
1603	Bacillus_licheniformis	B.licheniformis#Heshi_B2	-	-	GCA_002933795	100	601779	46.21	123759	4142
1604	Bacillus_licheniformis	B.licheniformis#MBGJa67	-	-	GCA_002953475	1	4109628	46.08	4223986	4240
1605	Bacillus_licheniformis	B.licheniformis#14ADL4	-	-	GCA_002966955	2	4322979	45.86	4332232	4359
1606	Bacillus_licheniformis	B.licheniformis#Wintermute	-	-	GCA_003024435	149	925522	45.76	2369523	4408
1607	Bacillus_licheniformis	B.licheniformis#CBA7132	-	-	GCA_003253815	21	588340	46.24	4208157	4165
1608	Bacillus_licheniformis	B.licheniformis#MUST	-	-	GCA_003326655	2	4238631	46.12	415042	3081
1609	Bacillus_licheniformis	B.licheniformis#0DA23_1	-	-	GCA_003339545	13	1261017	45.96	4405373	4364
1610	Bacillus_licheniformis	B.licheniformis#AF39_10	-	-	GCA_003474315	35	419792	45.32	525875	4615
1611	Bacillus_licheniformis	B.licheniformis#DMTMMB10	-	-	GCA_003583315	119	209398	45.87	662416	4300
1612	Bacillus_licheniformis	B.licheniformis#TAB7	-	-	GCA_003595625	1	4354125	45.72	4367367	4455
1613	Bacillus_licheniformis	B.licheniformis#OH1206	-	-	GCA_003859785	55	455206	46.00	216596	4423
1614	Bacillus_licheniformis	B.licheniformis#PB3	-	-	GCA_003952865	49	486840	46.24	4193958	4131
1615	Bacillus_licheniformis	B.licheniformis#SRCM103844	-	-	GCA_004078545	1	4133206	45.90	2627529	4321
1616	Bacillus_licheniformis	B.licheniformis#SRCM103914	-	-	GCA_004101525	2	4058524	45.71	4231149	4431
1617	Bacillus_licheniformis	B.licheniformis#SRCM103529	-	-	GCA_004103575	1	4133685	45.58	4420863	4496
1618	Bacillus_licheniformis	B.licheniformis#SRCM103583	-	-	GCA_004119755	4	4228232	45.97	4419047	4312
1619	Bacillus_licheniformis	B.licheniformis#SRCM103608	-	-	GCA_004119795	1	4129860	46.15	4298206	4260
1620	Bacillus_licheniformis	B.licheniformis#19_TX	-	-	GCA_004362235	14	968587	46.19	1002259	4109
1621	Bacillus_licheniformis	B.licheniformis#MCC_2514	-	-	GCA_004526275	1	3867833	46.20	4230480	4104
1622	Bacillus_licheniformis	B.licheniformis#ATCC_14580	-	-	GCA_006094335	1	4045538	46.22	4239205	4199
1623	Bacillus_licheniformis	B.licheniformis#CSL2	-	-	GCA_006494795	51	589452	45.92	4280457	4246
1624	Bacillus_licheniformis	B.licheniformis#TCCC_11148	-	-	GCA_006974025	1	3929697	45.85	4341076	4237
1625	Bacillus_licheniformis	B.licheniformis#LMG_17661	-	-	GCA_007830775	19	875518	46.08	228328	4513
1626	Bacillus_licheniformis	B.licheniformis#LMG_7632	-	-	GCA_007830795	29	665316	46.24	593873	4463
1627	Bacillus_licheniformis	B.licheniformis#F2_1_01	-	-	GCA_007830815	23	871279	46.10	347670	4619
1628	Bacillus_licheniformis	B.licheniformis#NCTC_9932	-	-	GCA_007830835	64	348900	46.14	350634	4601
1629	Bacillus_licheniformis	B.licheniformis#F1_1_01	-	-	GCA_007830935	41	783515	46.17	427091	4525
1630	Bacillus_licheniformis	B.licheniformis#NCTC_1024	-	-	GCA_007830975	35	674019	45.96	545700	4627
1631	Bacillus_licheniformis	B.licheniformis#SG254	-	-	GCA_007830995	25	1095669	45.57	463000	4734
1632	Bacillus_licheniformis	B.licheniformis#SG252	-	-	GCA_007831015	27	660697	45.81	271153	4670
1633	Bacillus_licheniformis	B.licheniformis#SG106	-	-	GCA_007831035	164	125253	45.87	224135	4590
1634	Bacillus_licheniformis	B.licheniformis#B_23325	-	-	GCA_007831055	30	764614	45.85	46996	4376
1635	Bacillus_licheniformis	B.licheniformis#B_14368	-	-	GCA_007831065	18	1147587	45.74	528582	4732
1636	Bacillus_licheniformis	B.licheniformis#B_4284	-	-	GCA_007831115	136	199034	45.59	588125	4826
1637	Bacillus_licheniformis	B.licheniformis#B_14027	-	-	GCA_007831145	44	432970	45.59	1042304	4816
1638	Bacillus_licheniformis	B.licheniformis#M_3	-	-	GCA_007831215	81	321450	46.13	296546	4456
1639	Bacillus_licheniformis	B.licheniformis#CCUG_31354	-	-	GCA_007831235	25	553943	46.21	85426	4504
1640	Bacillus_licheniformis	B.licheniformis#CCUG_43486	-	-	GCA_007831245	44	588796	45.84	242799	4692
1641	Bacillus_licheniformis	B.licheniformis#M_46	-	-	GCA_007831255	63	608596	45.71	217038	4806
1642	Bacillus_licheniformis	B.licheniformis#DSM_30615	-	-	GCA_007831295	36	546364	46.20	110656	4427
1643	Bacillus_licheniformis	B.licheniformis#DSM_30523	-	-	GCA_007831325	18	1054349	45.79	372498	4695
1644	Bacillus_licheniformis	B.licheniformis#LMG_17654	-	-	GCA_007831385	28	723185	46.01	153391	4468
1645	Bacillus_licheniformis	B.licheniformis#BAC_16874	-	-	GCA_007831435	18	2333974	45.52	178469	4861
1646	Bacillus_licheniformis	B.licheniformis#BAC_19466	-	-	GCA_007831455	36	451499	45.75	2333974	4754
1647	Bacillus_licheniformis	B.licheniformis#BAC_16736	-	-	GCA_007831465	24	664200	45.76	285048	4800
1648	Bacillus_licheniformis	B.licheniformis#BAC_15546	-	-	GCA_007831495	128	214486	46.17	334560	4398
1649	Bacillus_licheniformis	B.licheniformis#BAC_15543	-	-	GCA_007831515	70	509460	45.65	62927	4757
1650	Bacillus_licheniformis	B.licheniformis#BAC_15335	-	-	GCA_007831575	58	525285	45.90	301165	4544
1651	Bacillus_licheniformis	B.licheniformis#BAC_15325	-	-	GCA_007831615	25	1190206	45.78	282124	4721
1652	Bacillus_licheniformis	B.licheniformis#BAC_15322	-	-	GCA_007831635	16	2013681	45.88	287197	4624
1653	Bacillus_licheniformis	B.licheniformis#BAC_15318	-	-	GCA_007831655	58	349772	45.84	581327	4644
1654	Bacillus_licheniformis	B.licheniformis#BAC_15320	-	-	GCA_007831665	43	390798	46.18	125899	4420
1655	Bacillus_licheniformis	B.licheniformis#BAC_15315	-	-	GCA_007831695	36	611801	45.80	221096	4577
1656	Bacillus_licheniformis	B.licheniformis#BAC_15311	-	-	GCA_007831705	56	653397	45.82	247807	4667
1657	Bacillus_licheniformis	B.licheniformis#L49	-	-	GCA_007831735	30	754700	46.04	187969	4618
1658	Bacillus_licheniformis	B.licheniformis#L24	-	-	GCA_007831745	93	295424	46.18	210053	4465
1659	Bacillus_licheniformis	B.licheniformis#W19	-	-	GCA_007831755	52	485868	45.78	86695	4719
1660	Bacillus_licheniformis	B.licheniformis#LMG_18685	-	-	GCA_007831795	31	838334	45.87	164977	4682
1661	Bacillus_licheniformis	B.licheniformis#BAC_15139	-	-	GCA_007831815	67	293891	46.18	262026	4571
1662	Bacillus_licheniformis	B.licheniformis#W42	-	-	GCA_007831835	63	308779	45.77	125065	4722
1663	Bacillus_licheniformis	B.licheniformis#BAC_15075	-	-	GCA_007831875	58	359317	46.10	186415	4433
1664	Bacillus_licheniformis	B.licheniformis#BAC_15087	-	-	GCA_007831885	69	424631	45.68	150247	4795
1665	Bacillus_licheniformis	B.licheniformis#BAC_14819	-	-	GCA_007831965	24	650117	46.10	216983	4599
1666	Bacillus_licheniformis	B.licheniformis#NCTC_8720	-	-	GCA_007831975	16	1110941	45.54	465616	4774
1667	Bacillus_licheniformis	B.licheniformis#NCTC_6816	-	-	GCA_007832035	25	1080961	46.13	494540	4517
1668	Bacillus_licheniformis	B.licheniformis#BAC_14818	-	-	GCA_007832045	24	782349	46.18	528516	4458
1669	Bacillus_licheniformis	B.licheniformis#BAC_14815	-	-	GCA_007832095	49	396116	46.15	222810	4406
1670	Bacillus_licheniformis	B.licheniformis#BAC_14810	-	-	GCA_007832135	34	414264	45.87	101534	4583
1671	Bacillus_licheniformis	B.licheniformis#BAC_14809	-	-	GCA_007832155	18	699783	45.83	175292	4608
1672	Bacillus_licheniformis	B.licheniformis#BAC_14808	-	-	GCA_007832175	69	449268	45.84	490677	4627
1673	Bacillus_licheniformis	B.licheniformis#ATCC_14409	-	-	GCA_007832195	48	497914	45.82	94044	4665
1674	Bacillus_licheniformis	B.licheniformis#LMG_17657	-	-	GCA_007832215	59	301213	45.73	188397	4692
1675	Bacillus_licheniformis	B.licheniformis#LMG_17337	-	-	GCA_007832235	82	411244	46.18	161703	4396
1676	Bacillus_licheniformis	B.licheniformis#LMG_17338	-	-	GCA_007832255	12	2128494	45.23	195322	5190
1677	Bacillus_licheniformis	B.licheniformis#LMG_17339_02	-	-	GCA_007832275	79	298755	46.19	2128494	4422
1678	Bacillus_licheniformis	B.licheniformis#LMG_17340	-	-	GCA_007832295	23	1064675	45.64	117206	4769
1679	Bacillus_licheniformis	B.licheniformis#BAC_14813	-	-	GCA_007832335	39	458972	45.80	118869	4735
1680	Bacillus_licheniformis	B.licheniformis#LMG_17335	-	-	GCA_007832345	36	625294	45.79	243153	4625
1681	Bacillus_licheniformis	B.licheniformis#LMG_17334	-	-	GCA_007832375	93	290701	46.17	221615	4474
1682	Bacillus_licheniformis	B.licheniformis#LMG_17336	-	-	GCA_007832395	126	173526	45.87	83322	4558
1683	Bacillus_licheniformis	B.licheniformis#LMG_12245	-	-	GCA_007832425	33	687528	46.18	188957	4394
1684	Bacillus_licheniformis	B.licheniformis#LMG_17659	-	-	GCA_007832465	193	157584	46.07	237082	4532
1685	Bacillus_licheniformis	B.licheniformis#LMG_19409	-	-	GCA_007832495	30	1203299	46.05	40954	4503
1686	Bacillus_licheniformis	B.licheniformis#Strain_56	-	-	GCA_007832515	158	246100	46.13	332971	4432
1687	Bacillus_licheniformis	B.licheniformis#LMG_17655	-	-	GCA_007994175	90	275251	45.59	183939	4874
1688	Bacillus_licheniformis	B.licheniformis#LMG_20170	-	-	GCA_007994255	37	814952	45.68	622805	4926
1689	Bacillus_licheniformis	B.licheniformis#LMG_7558	-	-	GCA_007994275	26	1120916	46.07	310299	4543
1690	Bacillus_licheniformis	B.licheniformis#BAC_15091	-	-	GCA_007994285	15	1042932	45.64	331088	4757
1691	Bacillus_licheniformis	B.licheniformis#BAC_14816	-	-	GCA_007994305	24	611144	46.24	885378	4488
1692	Bacillus_licheniformis	B.licheniformis#NCIMB_8536	-	-	GCA_007994355	61	350865	46.14	494595	4523
1693	Bacillus_licheniformis	B.licheniformis#ATCC_14594	-	-	GCA_007994365	27	759529	46.13	124552	4512
1694	Bacillus_licheniformis	B.licheniformis#LMG_17658	-	-	GCA_007994375	16	1179805	45.71	415557	4792
1695	Bacillus_licheniformis	B.licheniformis#ATCC_8480	-	-	GCA_007994435	27	716968	46.08	36902	4494
1696	Bacillus_licheniformis	B.licheniformis#NCTC_8233	-	-	GCA_007994455	36	485565	46.06	237082	4535
1697	Bacillus_licheniformis	B.licheniformis#NCTC_10452	-	-	GCA_007994485	1	4916069	46.23	58712	4411
1698	Bacillus_licheniformis	B.licheniformis#W18	-	-	GCA_008368405	27	883767	45.78	2288474	4355
1699	Bacillus_licheniformis	B.licheniformis#F34_Bli	-	-	GCA_008368415	27	857767	46.16	302781	4153
1700	Bacillus_licheniformis	B.licheniformis#F33	-	-	GCA_008368425	22	2460127	46.16	302780	4157
1701	Bacillus_licheniformis	B.licheniformis#W17	-	-	GCA_008368435	34	1141538	45.77	2460127	4352
1702	Bacillus_licheniformis	B.licheniformis#W22	-	-	GCA_008368505	26	883989	45.78	1060009	4353
1703	Bacillus_licheniformis	B.licheniformis#C39	-	-	GCA_008368515	60	941739	46.16	302781	4156
1704	Bacillus_licheniformis	B.licheniformis#P8_B2	-	-	GCA_009662395	2	4215511	45.82	4343379	4311
1705	Bacillus_licheniformis	B.licheniformis#SMIA_2	-	-	GCA_009965255	2	4063450	45.84	317403	4322
1706	Bacillus_licheniformis	B.licheniformis#UASWS1606	-	-	GCA_013368115	12	1683266	45.69	1154533	4273
1707	Bacillus_licheniformis	B.licheniformis#VTM3R78	-	-	GCA_900110715	23	1055794	46.17	402560	4158
1708	Bacillus_licheniformis	B.licheniformis#NCTC962	-	-	GCA_900445385	14	1443403	46.12	400154	4419
1709	Bacillus_licheniformis	B.licheniformis#NCTC8721	-	-	GCA_900635765	1	4368765	45.78	4430306	4382
1710	Bacillus_licheniformis	B.licheniformis#NCTC10341	-	-	GCA_900637645	36	814967	46.21	4226784	4406
1711	Bacillus_luciferensis	B.luciferensis#CH01	-	-	GCA_001712755	3	4150267	32.95	299167	4442
1712	Bacillus_luteus	B.luteus#H11	-	-	GCA_012034335	80	4771373	49.23	99409	3479
1713	Bacillus_luti	B.luti#TD41	-	-	GCA_001884105	99	381578	35.46	111820	5080
1714	Bacillus_luti	B.luti#CH155b_5T	-	-	GCA_008923665	33	3187801	35.16	300716	5488
1715	Bacillus_mangrovi	B.mangrovi#KCTC_33872	-	-	GCA_009711125	1	5602542	46.64	139825	4043
1716	Bacillus_manliponensis	B.manliponensis#JCM_15802	-	-	GCA_000712595	101	434614	36.02	200370	4375
1717	Bacillus_marisflavi	B.marisflavi#LK16	-	-	GCA_001038695	28	876704	48.69	455187	4183
1718	Bacillus_marisflavi	B.marisflavi#LK19	-	-	GCA_001038855	28	865150	48.60	389172	4182
1719	Bacillus_marisflavi	B.marisflavi#LK26	-	-	GCA_001038985	70	269844	48.59	170983	4211
1720	Bacillus_marisflavi	B.marisflavi#JCM_11544	-	-	GCA_001274775	42	821714	48.56	1039146	4143
1721	Bacillus_marisflavi	B.marisflavi#M19	-	-	GCA_001619805	53	622546	48.74	222709	4218
1722	Bacillus_marisflavi	B.marisflavi#CK_NBRI_03	-	-	GCA_008124485	25	871274	48.66	696266	4235
1723	Bacillus_marisflavi	B.marisflavi#CH108_3D	-	-	GCA_008180685	28	911579	47.80	692887	4424
1724	Bacillus_marisflavi	B.marisflavi#151_25	-	-	GCA_009806575	1	5225746	48.45	4411234	4376
1725	Bacillus_marmarensis	B.marmarensis#DSM_21297	-	-	GCA_000474275	50	617826	39.79	127450	4174
1726	Bacillus_megaterium	B.megaterium#DSM_319	-	-	GCA_000025805	8	5097129	38.13	5097447	5100
1727	Bacillus_megaterium	B.megaterium#QM_B1551	-	-	GCA_000025825	1	4027676	37.93	5097129	5612
1728	Bacillus_megaterium	B.megaterium#WSH_002	-	-	GCA_000225265	1	4207222	38.19	4983975	5274
1729	Bacillus_megaterium	B.megaterium#NCT_2	-	-	GCA_000334875	1	4061186	37.78	5193616	5605
1730	Bacillus_megaterium	B.megaterium#BMS	-	-	GCA_000746935	1	5227170	37.70	5244411	5756
1731	Bacillus_megaterium	B.megaterium#ATCC_14581_02	-	-	GCA_000764085	1	3941446	37.73	324443	5548
1732	Bacillus_megaterium	B.megaterium#ATCC_14581_03	-	-	GCA_000832985	1	3905973	37.83	5343114	5817
1733	Bacillus_megaterium	B.megaterium#RIT381	-	-	GCA_001029885	290	1286564	37.57	93010	5616
1734	Bacillus_megaterium	B.megaterium#Q3	-	-	GCA_001050455	16	951677	38.23	5153539	5264
1735	Bacillus_megaterium	B.megaterium#Riq5	-	-	GCA_001238505	16	839084	37.73	127017	5474
1736	Bacillus_megaterium	B.megaterium#PE5_112	-	-	GCA_001541965	59	813395	38.18	187759	5270
1737	Bacillus_megaterium	B.megaterium#SF185	-	-	GCA_001640745	2	4179279	38.09	3794667	4801
1738	Bacillus_megaterium	B.megaterium#MRML4	-	-	GCA_001937775	3	4070488	37.45	567181	5808
1739	Bacillus_megaterium	B.megaterium#JX285	-	-	GCA_002009195	587	90648	37.87	5066463	5331
1740	Bacillus_megaterium	B.megaterium#7503_1	-	-	GCA_002276335	354	143964	37.55	128881	5758
1741	Bacillus_megaterium	B.megaterium#AFS090509	-	-	GCA_002550995	128	384240	37.47	280525	5997
1742	Bacillus_megaterium	B.megaterium#AFS098044	-	-	GCA_002551875	47	2167029	37.36	554713	5941
1743	Bacillus_megaterium	B.megaterium#AFS096440	-	-	GCA_002552135	80	615324	37.73	991514	5384
1744	Bacillus_megaterium	B.megaterium#AFS093026	-	-	GCA_002552565	161	1115954	37.99	697961	5284
1745	Bacillus_megaterium	B.megaterium#AFS099780	-	-	GCA_002552835	136	1210902	37.47	523354	6033
1746	Bacillus_megaterium	B.megaterium#AFS099045	-	-	GCA_002552955	136	452546	37.37	808078	5911
1747	Bacillus_megaterium	B.megaterium#AFS013729	-	-	GCA_002557935	134	597068	37.47	821373	5872
1748	Bacillus_megaterium	B.megaterium#AFS013177	-	-	GCA_002558155	127	1104390	37.82	936907	5273
1749	Bacillus_megaterium	B.megaterium#AFS003013	-	-	GCA_002558805	91	645908	37.52	656399	5915
1750	Bacillus_megaterium	B.megaterium#AFS004604	-	-	GCA_002559285	58	1921764	37.54	489851	5663
1751	Bacillus_megaterium	B.megaterium#AFS002252	-	-	GCA_002559335	801	84931	37.53	824353	5738
1752	Bacillus_megaterium	B.megaterium#AFS000775	-	-	GCA_002559475	187	573462	37.50	1251041	5799
1753	Bacillus_megaterium	B.megaterium#AFS022837	-	-	GCA_002560595	102	1583489	38.08	465782	5073
1754	Bacillus_megaterium	B.megaterium#AFS022468	-	-	GCA_002560705	153	259944	37.52	1156880	5791
1755	Bacillus_megaterium	B.megaterium#AFS018399	-	-	GCA_002561015	75	2054543	37.82	761505	5382
1756	Bacillus_megaterium	B.megaterium#AFS018038	-	-	GCA_002561125	174	609986	37.53	1298180	5874
1757	Bacillus_megaterium	B.megaterium#AFS015270	-	-	GCA_002561515	89	582583	37.69	398595	5569
1758	Bacillus_megaterium	B.megaterium#AFS009982	-	-	GCA_002562195	82	1244812	37.56	964030	5644
1759	Bacillus_megaterium	B.megaterium#AFS008968	-	-	GCA_002562515	3	3645868	37.64	781815	5678
1760	Bacillus_megaterium	B.megaterium#AFS083949	-	-	GCA_002564705	166	919639	37.82	1048892	5385
1761	Bacillus_megaterium	B.megaterium#AFS082415	-	-	GCA_002564755	610	321663	37.47	778250	6035
1762	Bacillus_megaterium	B.megaterium#AFS075626	-	-	GCA_002565155	104	821278	37.55	694248	5772
1763	Bacillus_megaterium	B.megaterium#AFS085357	-	-	GCA_002565335	41	2851871	37.50	370232	5915
1764	Bacillus_megaterium	B.megaterium#AFS081975	-	-	GCA_002565535	95	874449	37.63	2851871	5613
1765	Bacillus_megaterium	B.megaterium#AFS086585	-	-	GCA_002566025	250	439633	37.46	613582	5856
1766	Bacillus_megaterium	B.megaterium#AFS086251	-	-	GCA_002566035	136	821422	37.44	119948	6013
1767	Bacillus_megaterium	B.megaterium#AFS082812	-	-	GCA_002566285	55	975438	37.39	370058	5919
1768	Bacillus_megaterium	B.megaterium#AFS081669	-	-	GCA_002566345	53	1278317	37.83	680371	5533
1769	Bacillus_megaterium	B.megaterium#AFS080677	-	-	GCA_002566435	61	642360	37.51	1169982	5743
1770	Bacillus_megaterium	B.megaterium#AFS073479	-	-	GCA_002566965	74	2057963	37.49	427410	5825
1771	Bacillus_megaterium	B.megaterium#AFS073377	-	-	GCA_002566985	232	599688	37.38	1087489	5972
1772	Bacillus_megaterium	B.megaterium#AFS072872	-	-	GCA_002567045	124	934059	37.52	365671	5702
1773	Bacillus_megaterium	B.megaterium#AFS072301	-	-	GCA_002567075	86	820293	37.54	287534	5825
1774	Bacillus_megaterium	B.megaterium#AFS069568	-	-	GCA_002567645	83	754739	37.81	378479	5310
1775	Bacillus_megaterium	B.megaterium#AFS067084	-	-	GCA_002568195	58	2451359	37.91	301265	5349
1776	Bacillus_megaterium	B.megaterium#AFS064796	-	-	GCA_002568305	87	774813	37.53	860159	5761
1777	Bacillus_megaterium	B.megaterium#AFS059495	-	-	GCA_002570645	60	1181786	37.52	913941	5735
1778	Bacillus_megaterium	B.megaterium#AFS058476	-	-	GCA_002570715	80	1514823	37.75	487753	5383
1779	Bacillus_megaterium	B.megaterium#AFS061494	-	-	GCA_002571125	170	415264	37.46	1122813	5881
1780	Bacillus_megaterium	B.megaterium#AFS058060	-	-	GCA_002574105	91	267023	37.55	1127646	5762
1781	Bacillus_megaterium	B.megaterium#AFS057444	-	-	GCA_002574795	76	1563887	37.76	267763	5433
1782	Bacillus_megaterium	B.megaterium#AFS056967	-	-	GCA_002574835	210	423047	37.08	1207290	7148
1783	Bacillus_megaterium	B.megaterium#AFS052959	-	-	GCA_002575285	81	1356725	37.51	813251	5823
1784	Bacillus_megaterium	B.megaterium#AFS051715	-	-	GCA_002575465	42	1197127	37.53	1104311	6031
1785	Bacillus_megaterium	B.megaterium#AFS049546	-	-	GCA_002575685	112	1521479	37.67	947765	5542
1786	Bacillus_megaterium	B.megaterium#AFS049113	-	-	GCA_002575735	100	2539831	37.39	583306	6083
1787	Bacillus_megaterium	B.megaterium#AFS044615	-	-	GCA_002576235	72	1584373	37.60	1222826	5973
1788	Bacillus_megaterium	B.megaterium#AFS043966	-	-	GCA_002576315	67	2070960	37.56	884267	5742
1789	Bacillus_megaterium	B.megaterium#AFS043082	-	-	GCA_002576505	150	310465	37.42	1216566	5880
1790	Bacillus_megaterium	B.megaterium#AFS044352	-	-	GCA_002576935	109	1474332	38.02	102205	5118
1791	Bacillus_megaterium	B.megaterium#AFS044260	-	-	GCA_002577015	66	1741890	37.39	1174306	5977
1792	Bacillus_megaterium	B.megaterium#AFS042932	-	-	GCA_002577035	159	226698	37.54	1212350	5709
1793	Bacillus_megaterium	B.megaterium#AFS040655	-	-	GCA_002577555	68	2903946	37.36	406733	5974
1794	Bacillus_megaterium	B.megaterium#AFS040356	-	-	GCA_002577645	230	201544	37.50	995435	5869
1795	Bacillus_megaterium	B.megaterium#AFS032489	-	-	GCA_002583135	91	1105628	37.51	795926	5850
1796	Bacillus_megaterium	B.megaterium#AFS033178	-	-	GCA_002584405	119	537766	37.48	366573	5872
1797	Bacillus_megaterium	B.megaterium#AFS032248	-	-	GCA_002585805	39	1058687	37.56	821451	5741
1798	Bacillus_megaterium	B.megaterium#AFS030940	-	-	GCA_002586045	129	1407130	37.99	775206	5160
1799	Bacillus_megaterium	B.megaterium#AFS029632	-	-	GCA_002586445	300	680069	37.49	429670	5891
1800	Bacillus_megaterium	B.megaterium#UMB0500	-	-	GCA_002871835	2	5002401	37.92	1214476	5201
1801	Bacillus_megaterium	B.megaterium#STB1	-	-	GCA_002872495	59	1546980	38.09	5002401	5099
1802	Bacillus_megaterium	B.megaterium#KU143	-	-	GCA_002888675	230	739897	38.04	192911	4992
1803	Bacillus_megaterium	B.megaterium#YC4_R4	-	-	GCA_003072605	1	4233757	38.07	5129603	5279
1804	Bacillus_megaterium	B.megaterium#TG1_E1	-	-	GCA_003074515	16	1893644	38.26	368155	5337
1805	Bacillus_megaterium	B.megaterium#TPD7018	-	-	GCA_003075235	32	750358	38.12	1451156	5043
1806	Bacillus_megaterium	B.megaterium#TPD7007	-	-	GCA_003075275	28	1074325	38.11	386543	5058
1807	Bacillus_megaterium	B.megaterium#TPD7008	-	-	GCA_003075295	69	446696	38.13	368710	5051
1808	Bacillus_megaterium	B.megaterium#TPD7011	-	-	GCA_003075355	1	4013888	38.08	136333	5078
1809	Bacillus_megaterium	B.megaterium#LVN01	-	-	GCA_003312255	54	502901	37.84	2163	7408
1810	Bacillus_megaterium	B.megaterium#SR7	-	-	GCA_003351965	1	5806513	37.97	5449951	5433
1811	Bacillus_megaterium	B.megaterium#CHCC20162	-	-	GCA_003382345	20	1115660	37.42	282107	5807
1812	Bacillus_megaterium	B.megaterium#AG190	-	-	GCA_003688675	37	612811	38.16	1927229	5021
1813	Bacillus_megaterium	B.megaterium#UBBM_01	-	-	GCA_004803605	15	1106633	37.69	280942	5507
1814	Bacillus_megaterium	B.megaterium#S1_Bme	-	-	GCA_005048835	64	1344345	37.87	869121	5421
1815	Bacillus_megaterium	B.megaterium#SGAir0080	-	-	GCA_005491525	26	1092915	37.89	5057275	5339
1816	Bacillus_megaterium	B.megaterium#ATCC_14581_04	-	-	GCA_006094495	52	860900	37.83	5343009	5596
1817	Bacillus_megaterium	B.megaterium#SEM_4	-	-	GCA_006454485	36	3404751	37.72	1146847	5335
1818	Bacillus_megaterium	B.megaterium#SEM_5	-	-	GCA_006455245	11	5631167	37.72	3404751	5346
1819	Bacillus_megaterium	B.megaterium#3291	-	-	GCA_006716955	2	4211090	37.79	1884345	5465
1820	Bacillus_megaterium	B.megaterium#Mn1_4	-	-	GCA_007923065	1	6375991	38.05	5072144	5039
1821	Bacillus_megaterium	B.megaterium#Ni2_3	-	-	GCA_007923105	26	1192656	37.32	6169081	6076
1822	Bacillus_megaterium	B.megaterium#CH447_14T	-	-	GCA_008180335	22	953103	36.62	664058	3877
1823	Bacillus_megaterium	B.megaterium#UASWS1667	-	-	GCA_008693225	85	831952	38.04	1095828	5112
1824	Bacillus_megaterium	B.megaterium#IN_103	-	-	GCA_008728535	76	5132859	37.59	5074523	4793
1825	Bacillus_megaterium	B.megaterium#IN_866	-	-	GCA_008728555	42	5167376	38.94	5132859	5901
1826	Bacillus_megaterium	B.megaterium#IN_903	-	-	GCA_008728575	57	5195541	38.34	5167376	4231
1827	Bacillus_megaterium	B.megaterium#IN_1371	-	-	GCA_008728595	39	5070380	37.00	5195541	5384
1828	Bacillus_megaterium	B.megaterium#IN_430	-	-	GCA_008728615	1	3929782	37.00	5070380	4300
1829	Bacillus_megaterium	B.megaterium#M4_Bme	-	-	GCA_009497105	3	5027195	37.75	50321	5396
1830	Bacillus_megaterium	B.megaterium#A	-	-	GCA_009497655	1	4083694	38.12	5027195	5174
1831	Bacillus_megaterium	B.megaterium#RmBm31	-	-	GCA_009728545	2	3859323	37.64	1348758	5817
1832	Bacillus_megaterium	B.megaterium#IN_327	-	-	GCA_010178635	8	5947158	37.76	5087266	4064
1833	Bacillus_megaterium	B.megaterium#NBRC_15308_02	-	-	GCA_010671665	67	755399	37.42	5324218	4926
1834	Bacillus_megaterium	B.megaterium#S2_Bme	-	-	GCA_012275205	169	609447	38.61	6468885	5878
1835	Bacillus_megaterium	B.megaterium#O1	-	-	GCA_012641205	1	4197841	37.99	4132152	5196
1836	Bacillus_megaterium	B.megaterium#MIT411	-	-	GCA_012926555	12	1176934	37.82	160002	5429
1837	Bacillus_megaterium	B.megaterium#FDU301	-	-	GCA_013146705	8	4031169	36.87	5272433	6792
1838	Bacillus_megaterium	B.megaterium#BIM_B_1314D	-	-	GCA_013389435	76	797683	37.74	5187082	5885
1839	Bacillus_megaterium	B.megaterium#ATCC_14581_01	-	-	GCA_900113355	90	764454	37.34	838418	6091
1840	Bacillus_megaterium	B.megaterium#NCTC6005	-	-	GCA_900445445	16	1521536	38.05	5116160	5374
1841	Bacillus_megaterium	B.megaterium#NCTC10342	-	-	GCA_900445485	1	4384366	37.80	4542023	5898
1842	Bacillus_mesophilum	B.mesophilum#IITR_54	-	-	GCA_008923265	56	774670	38.75	721628	4361
1843	Bacillus_mesophilus	B.mesophilus#SA4	-	-	GCA_011008845	120	210881	36.80	450689	4153
1844	Bacillus_methanolicus	B.methanolicus#MGA3_01	-	-	GCA_000262735	7	1325947	38.49	756818	3432
1845	Bacillus_methanolicus	B.methanolicus#PB1	-	-	GCA_000262755	67	302985	39.06	1082026	3410
1846	Bacillus_methanolicus	B.methanolicus#MGA3_02	-	-	GCA_000724485	1	5223665	38.59	3337035	3277
1847	Bacillus_mobilis	B.mobilis#0711P9_1	-	-	GCA_001884045	152	621018	35.3	100856	5493
1848	Bacillus_mobilis	B.mobilis#ML_A2C4	-	-	GCA_003612955	7	5297164	35.57	5468285	5356
1849	Bacillus_mobilis	B.mobilis#1428_155	-	-	GCA_010681835	54	298735	35.29	130962	5584
1850	Bacillus_mojavensis	B.mojavensis#UCMB5075	-	-	GCA_012648005	1	4059834	43.78	4031121	3911
1851	Bacillus_mycoides	B.mycoides#DSM_2048	-	-	GCA_000003925	1	5561906	35.21	5561906	5658
1852	Bacillus_mycoides	B.mycoides#KBAB4	-	-	GCA_000018825	5	5262775	35.48	5262775	5653
1853	Bacillus_mycoides	B.mycoides#AH621	-	-	GCA_000160975	1	5674808	35.19	5674808	5667
1854	Bacillus_mycoides	B.mycoides#AH603	-	-	GCA_000161335	1	5799451	35.12	5799451	5799
1855	Bacillus_mycoides	B.mycoides#VDM022	-	-	GCA_000290695	17	4586053	35.16	4586053	6265
1856	Bacillus_mycoides	B.mycoides#VD078	-	-	GCA_000290895	11	5172041	35.03	5172041	6114
1857	Bacillus_mycoides	B.mycoides#CER074	-	-	GCA_000291315	5	5300377	35.29	5300377	5636
1858	Bacillus_mycoides	B.mycoides#CER057	-	-	GCA_000291335	7	5322670	35.26	5322670	5644
1859	Bacillus_mycoides	B.mycoides#BtB2_4	-	-	GCA_000293605	8	5320798	35.36	5320798	5687
1860	Bacillus_mycoides	B.mycoides#VDM019	-	-	GCA_000399045	11	4575687	35.12	4575687	6123
1861	Bacillus_mycoides	B.mycoides#NBRC_101238	-	-	GCA_000513155	100	436085	35.21	102375	5640
1862	Bacillus_mycoides	B.mycoides#FSL_H7_687	-	-	GCA_000517985	112	694808	35.23	305035	5753
1863	Bacillus_mycoides	B.mycoides#JAS_83_3	-	-	GCA_000732525	3	1156606	35.39	5390204	5362
1864	Bacillus_mycoides	B.mycoides#BHP	-	-	GCA_000746925	12	5068716	35.32	5068716	5966
1865	Bacillus_mycoides	B.mycoides#WSBC_10204	-	-	GCA_000775975	1	5608349	35.24	5608349	5687
1866	Bacillus_mycoides	B.mycoides#ATCC_6462	-	-	GCA_000832605	4	5255868	35.38	5255868	5684
1867	Bacillus_mycoides	B.mycoides#B38V	-	-	GCA_000931375	106	884434	35.2	149872	5933
1868	Bacillus_mycoides	B.mycoides#WSBC_10969	-	-	GCA_001044935	54	787663	35.29	270494	5923
1869	Bacillus_mycoides	B.mycoides#M2E_15	-	-	GCA_001484805	236	1438223	35.1	73687	6386
1870	Bacillus_mycoides	B.mycoides#PE8_15	-	-	GCA_001541985	121	327615	35.13	97016	5609
1871	Bacillus_mycoides	B.mycoides#B4117	-	-	GCA_001619505	115	571316	35.17	139926	5923
1872	Bacillus_mycoides	B.mycoides#GOE1_Bmy	-	-	GCA_001757785	113	831649	35.25	185548	5617
1873	Bacillus_mycoides	B.mycoides#GOE2_Bmy	-	-	GCA_001757825	79	1013504	35.23	314995	5611
1874	Bacillus_mycoides	B.mycoides#GOE8	-	-	GCA_001757835	156	397483	35.16	202284	5882
1875	Bacillus_mycoides	B.mycoides#GOE9	-	-	GCA_001757845	144	430304	35.15	147421	5885
1876	Bacillus_mycoides	B.mycoides#GOE12	-	-	GCA_001757875	128	751570	35.25	263228	5686
1877	Bacillus_mycoides	B.mycoides#GOE11	-	-	GCA_001757905	105	787595	35.21	215904	5654
1878	Bacillus_mycoides	B.mycoides#GOE3_Bmy	-	-	GCA_001757915	117	1068979	35.2	206599	5676
1879	Bacillus_mycoides	B.mycoides#GOE4_Bmy	-	-	GCA_001757935	137	534566	35.24	151313	5614
1880	Bacillus_mycoides	B.mycoides#GOE6_Bmy	-	-	GCA_001757965	118	1050767	35.22	209669	5643
1881	Bacillus_mycoides	B.mycoides#GOE7_Bmy	-	-	GCA_001757985	126	433621	35.24	185520	5699
1882	Bacillus_mycoides	B.mycoides#GOE10	-	-	GCA_001757995	143	475284	35.15	162273	5840
1883	Bacillus_mycoides	B.mycoides#GOE13	-	-	GCA_001758015	146	786275	35.22	157988	5648
1884	Bacillus_mycoides	B.mycoides#GOE5_Bmy	-	-	GCA_001855755	150	625978	35.25	118151	5564
1885	Bacillus_mycoides	B.mycoides#SB4	-	-	GCA_002001145	101	599453	35.51	181590	5341
1886	Bacillus_mycoides	B.mycoides#FSL_M7_0109	-	-	GCA_002014505	90	792475	35.11	271938	5609
1887	Bacillus_mycoides	B.mycoides#FSL_W7_1108	-	-	GCA_002014535	186	728046	35.08	125578	5977
1888	Bacillus_mycoides	B.mycoides#FSL_M7_0669	-	-	GCA_002014545	401	250872	35.3	54395	5601
1889	Bacillus_mycoides	B.mycoides#FSL_H8_0492	-	-	GCA_002014655	113	750837	35.4	200426	5362
1890	Bacillus_mycoides	B.mycoides#FSL_E2_0214	-	-	GCA_002014695	157	624163	35.37	170518	5433
1891	Bacillus_mycoides	B.mycoides#FSL_H7_0683	-	-	GCA_002014715	228	499415	35.14	114579	5921
1892	Bacillus_mycoides	B.mycoides#FSL_R5_0708	-	-	GCA_002021835	118	541754	35.42	157109	5151
1893	Bacillus_mycoides	B.mycoides#Gnyt1	-	-	GCA_002104575	9	5597907	35.25	5597907	6332
1894	Bacillus_mycoides	B.mycoides#S2E19	-	-	GCA_002118175	88	689303	35.07	288834	6248
1895	Bacillus_mycoides	B.mycoides#EC18	-	-	GCA_002118185	73	1234308	35.09	366112	6014
1896	Bacillus_mycoides	B.mycoides#S3E15	-	-	GCA_002118195	73	723350	35.15	410112	5959
1897	Bacillus_mycoides	B.mycoides#SB8	-	-	GCA_002118205	209	2047745	35.07	128797	6243
1898	Bacillus_mycoides	B.mycoides#SB13	-	-	GCA_002118255	83	1262639	35.11	251488	6130
1899	Bacillus_mycoides	B.mycoides#AFS017891	-	-	GCA_002554935	122	466105	35.19	153247	5776
1900	Bacillus_mycoides	B.mycoides#AFS075998	-	-	GCA_002568935	83	912930	35.28	290872	5644
1901	Bacillus_mycoides	B.mycoides#AFS084669	-	-	GCA_002569385	91	687774	35.22	240031	5540
1902	Bacillus_mycoides	B.mycoides#GM6LP	-	-	GCA_002909185	96	801552	35.07	268741	6129
1903	Bacillus_mycoides	B.mycoides#GM5LP	-	-	GCA_002909205	101	617182	35.08	188802	6132
1904	Bacillus_mycoides	B.mycoides#DB_1	-	-	GCA_003386775	72	463524	35.22	143119	5774
1905	Bacillus_mycoides	B.mycoides#QHF158	-	-	GCA_004023375	27	1128770	35.46	409130	5196
1906	Bacillus_mycoides	B.mycoides#MS17	-	-	GCA_004330345	79	594878	35.31	251250	5359
1907	Bacillus_mycoides	B.mycoides#B26_Bmy	-	-	GCA_004330435	81	474023	35.27	228834	5359
1908	Bacillus_mycoides	B.mycoides#TH26	-	-	GCA_004367995	19	1610406	35.41	5306036	4918
1909	Bacillus_mycoides	B.mycoides#I7	-	-	GCA_005217685	1017	98647	35.04	25981	6120
1910	Bacillus_mycoides	B.mycoides#I186	-	-	GCA_005217805	4254	21552	34.80	9347	7075
1911	Bacillus_mycoides	B.mycoides#BPN401	-	-	GCA_008274925	30	784468	35.43	5369163	5720
1912	Bacillus_mycoides	B.mycoides#U53	-	-	GCA_013341845	19	1157590	35.36	5601634	4858
1913	Bacillus_mycoides	B.mycoides#INRA_5	-	-	GCA_900094345	36	1709189	35.18	577078	5991
1914	Bacillus_mycoides	B.mycoides#SDA_GO95	-	-	GCA_900094655	92	615050	35.32	128669	5747
1915	Bacillus_mycoides	B.mycoides#SDA_NFFE664	-	-	GCA_900094695	56	2770061	35.41	2770061	5585
1916	Bacillus_mycoides	B.mycoides#ADRIA_I21	-	-	GCA_900094995	60	903109	35.17	281973	5979
1917	Bacillus_mycoides	B.mycoides#INRA_SL'	-	-	GCA_900095005	33	1099934	35.56	564038	5212
1918	Bacillus_nakamurai	B.nakamurai#NRRL_B_41091	-	-	GCA_001584325	23	1054206	45.26	142440	3526
1919	Bacillus_nakamurai	B.nakamurai#NRRL_B_41092	-	-	GCA_001584345	2	3927922	44.77	213785	3743
1920	Bacillus_natronophilus	B.natronophilus#M30	-	-	GCA_006007885	2	4211262	48.89	651850	3774
1921	Bacillus_nealsonii	B.nealsonii#AAU1	-	-	GCA_000401235	1	4376305	35.10	22644	4789
1922	Bacillus_nealsonii	B.nealsonii#FO_92	-	-	GCA_002835805	87	1055983	34.65	104758	4253
1923	Bacillus_nitratireducens	B.nitratireducens#4049	-	-	GCA_001884135	101	501271	35.31	148012	5375
1924	Bacillus_obstructivus	B.obstructivus#VT_16_70	-	-	GCA_001887185	244	515670	35.17	173023	4972
1925	Bacillus_oceanisediminis	B.oceanisediminis#2691	-	-	GCA_000294775	3	5213532	40.88	5461741	5594
1926	Bacillus_oleivorans	B.oleivorans#JC228	-	-	GCA_900207585	27	578211	39.16	469987	4445
1927	Bacillus_oleronius	B.oleronius#DSM_9356	-	-	GCA_002009555	3	3960308	34.97	15135	4899
1928	Bacillus_pacificus	B.pacificus#EB422	-	-	GCA_001884025	102	700461	35.21	148228	5373
1929	Bacillus_pacificus	B.pacificus#RC_1	-	-	GCA_003858675	310	531505	35.28	313571	5323
1930	Bacillus_pacificus	B.pacificus#SN4_1	-	-	GCA_006349595	34	1018487	35.18	868705	5389
1931	Bacillus_pacificus	B.pacificus#NCCP_15909	-	-	GCA_009884315	2	5208566	35.45	5126903	4898
1932	Bacillus_pacificus	B.pacificus#TSAWB	-	-	GCA_011684125	67	786031	35.28	1963848	3261
1933	Bacillus_pacificus	B.pacificus#HD1_3	-	-	GCA_013284485	4	5183870	35.06	469972	5534
1934	Bacillus_paralicheniformis	B.paralicheniformis#ATCC_9945a	-	-	GCA_000408885	36	658204	45.92	4376305	4225
1935	Bacillus_paralicheniformis	B.paralicheniformis#ATCC_12759	-	-	GCA_000746885	5	5244411	45.79	4389210	4348
1936	Bacillus_paralicheniformis	B.paralicheniformis#BL_09	-	-	GCA_000876525	1	3624641	45.88	4388022	4664
1937	Bacillus_paralicheniformis	B.paralicheniformis#KJ_16	-	-	GCA_001042485	52	1205397	45.76	436479	4319
1938	Bacillus_paralicheniformis	B.paralicheniformis#S127	-	-	GCA_001188525	2	3674849	45.58	459307	4411
1939	Bacillus_paralicheniformis	B.paralicheniformis#NCIMB_8874	-	-	GCA_001691515	35	599284	45.92	286176	3612
1940	Bacillus_paralicheniformis	B.paralicheniformis#B4123	-	-	GCA_001925035	31	581076	45.84	46287	4859
1941	Bacillus_paralicheniformis	B.paralicheniformis#B4121	-	-	GCA_001925045	18	876200	45.94	331135	4639
1942	Bacillus_paralicheniformis	B.paralicheniformis#B4125	-	-	GCA_001925105	32	813064	45.83	981416	4632
1943	Bacillus_paralicheniformis	B.paralicheniformis#167_2	-	-	GCA_001939545	177	1306119	45.97	581698	4164
1944	Bacillus_paralicheniformis	B.paralicheniformis#MKU3	-	-	GCA_001969565	96	583790	45.88	237966	3101
1945	Bacillus_paralicheniformis	B.paralicheniformis#F47	-	-	GCA_002026335	164	1434250	46.20	94173	3934
1946	Bacillus_paralicheniformis	B.paralicheniformis#MDJK30	-	-	GCA_002068155	64	790536	45.94	4352468	4134
1947	Bacillus_paralicheniformis	B.paralicheniformis#7704	-	-	GCA_002271505	63	714496	45.37	210515	4490
1948	Bacillus_paralicheniformis	B.paralicheniformis#7510	-	-	GCA_002272155	134	296465	45.80	94497	4205
1949	Bacillus_paralicheniformis	B.paralicheniformis#KMS_80	-	-	GCA_002849425	1	3975220	45.50	1056939	4424
1950	Bacillus_paralicheniformis	B.paralicheniformis#NMSW12	-	-	GCA_002998255	25	1082961	45.65	304589	4453
1951	Bacillus_paralicheniformis	B.paralicheniformis#CBMAI_1303	-	-	GCA_003711025	780	63850	45.89	4476034	4315
1952	Bacillus_paralicheniformis	B.paralicheniformis#TS6	-	-	GCA_004282815	449	2039629	45.89	353335	4202
1953	Bacillus_paralicheniformis	B.paralicheniformis#BH19	-	-	GCA_004296375	66	585315	45.93	316841	4320
1954	Bacillus_paralicheniformis	B.paralicheniformis#UBBLI_30	-	-	GCA_005047705	78	759939	45.90	332866	4276
1955	Bacillus_paralicheniformis	B.paralicheniformis#LMG_17662	-	-	GCA_007830755	25	733342	45.86	166105	4635
1956	Bacillus_paralicheniformis	B.paralicheniformis#LMG_7561	-	-	GCA_007830855	30	782358	45.82	169857	4559
1957	Bacillus_paralicheniformis	B.paralicheniformis#G1_Bpa	-	-	GCA_007830895	32	578811	45.71	505226	4671
1958	Bacillus_paralicheniformis	B.paralicheniformis#LMG_7559_Bpa	-	-	GCA_007830915	25	1351069	45.83	297254	4543
1959	Bacillus_paralicheniformis	B.paralicheniformis#LMG_6934_Bpa	-	-	GCA_007830945	15	1114893	45.84	293887	4600
1960	Bacillus_paralicheniformis	B.paralicheniformis#B_14251	-	-	GCA_007831095	21	1081467	45.85	1053924	4524
1961	Bacillus_paralicheniformis	B.paralicheniformis#BAC_4186	-	-	GCA_007831125	18	1819304	45.76	67109	4586
1962	Bacillus_paralicheniformis	B.paralicheniformis#NVH_800	-	-	GCA_007831175	49	459677	45.77	179085	4549
1963	Bacillus_paralicheniformis	B.paralicheniformis#NVH_1112	-	-	GCA_007831185	26	544623	45.65	217338	4702
1964	Bacillus_paralicheniformis	B.paralicheniformis#DSM_12369	-	-	GCA_007831315	27	529247	45.46	257707	4761
1965	Bacillus_paralicheniformis	B.paralicheniformis#DSM_11258	-	-	GCA_007831335	85	388447	45.84	708153	4503
1966	Bacillus_paralicheniformis	B.paralicheniformis#BAC_19467	-	-	GCA_007831375	55	338601	45.84	110170	4645
1967	Bacillus_paralicheniformis	B.paralicheniformis#BAC_19468	-	-	GCA_007831395	61	841026	45.86	548392	4639
1968	Bacillus_paralicheniformis	B.paralicheniformis#BAC_15381	-	-	GCA_007831535	72	509692	45.45	169868	4844
1969	Bacillus_paralicheniformis	B.paralicheniformis#BAC_15337	-	-	GCA_007831555	25	566754	45.85	124234	4651
1970	Bacillus_paralicheniformis	B.paralicheniformis#BAC_15332	-	-	GCA_007831595	26	808258	45.85	167210	4702
1971	Bacillus_paralicheniformis	B.paralicheniformis#BAC_15136	-	-	GCA_007831845	51	416555	45.80	127826	4586
1972	Bacillus_paralicheniformis	B.paralicheniformis#BAC_14820	-	-	GCA_007831895	168	155286	45.90	145737	4468
1973	Bacillus_paralicheniformis	B.paralicheniformis#BAC_14821	-	-	GCA_007831905	28	782354	45.98	48445	4474
1974	Bacillus_paralicheniformis	B.paralicheniformis#NCTC_962	-	-	GCA_007831955	45	755792	45.68	399470	4623
1975	Bacillus_paralicheniformis	B.paralicheniformis#NCTC_8721	-	-	GCA_007832015	24	701042	45.45	935983	4712
1976	Bacillus_paralicheniformis	B.paralicheniformis#NCTC_2120	-	-	GCA_007832075	36	512223	45.66	465492	4620
1977	Bacillus_paralicheniformis	B.paralicheniformis#BAC_14814	-	-	GCA_007832115	80	392450	45.98	137256	4520
1978	Bacillus_paralicheniformis	B.paralicheniformis#BAC_14817	-	-	GCA_007832305	65	273018	45.80	504762	4595
1979	Bacillus_paralicheniformis	B.paralicheniformis#LMG_7633	-	-	GCA_007832405	45	300758	45.83	67314	4627
1980	Bacillus_paralicheniformis	B.paralicheniformis#LMG_12248	-	-	GCA_007832455	34	751556	45.68	268248	4618
1981	Bacillus_paralicheniformis	B.paralicheniformis#NCIMB_11709	-	-	GCA_007832535	5	4007362	45.83	54317	4533
1982	Bacillus_paralicheniformis	B.paralicheniformis#LMG_7560	-	-	GCA_007994205	37	1030566	45.77	95629	4574
1983	Bacillus_paralicheniformis	B.paralicheniformis#DSM_11259	-	-	GCA_007994265	31	763688	45.41	262512	4789
1984	Bacillus_paralicheniformis	B.paralicheniformis#BAC_12620	-	-	GCA_007994395	223	97211	45.81	1064490	4583
1985	Bacillus_paralicheniformis	B.paralicheniformis#NCTC_7589	-	-	GCA_007994475	102	220308	45.84	303849	4492
1986	Bacillus_paralicheniformis	B.paralicheniformis#A4_3	-	-	GCA_008365255	1	3915550	45.73	4541365	4438
1987	Bacillus_paralicheniformis	B.paralicheniformis#C34	-	-	GCA_008368485	30	1142690	45.76	531910	4174
1988	Bacillus_paralicheniformis	B.paralicheniformis#C32	-	-	GCA_008368495	23	1685939	45.79	531914	4150
1989	Bacillus_paralicheniformis	B.paralicheniformis#krg1_shilja	-	-	GCA_009295625	1	3929791	45.84	287402	4024
1990	Bacillus_paralicheniformis	B.paralicheniformis#FA6	-	-	GCA_009497935	63	1129425	45.94	4450636	4264
1991	Bacillus_paralicheniformis	B.paralicheniformis#7WI3	-	-	GCA_009690825	49	1090916	46.07	1048434	3993
1992	Bacillus_paralicheniformis	B.paralicheniformis#9MF010a	-	-	GCA_009690855	32	1090916	46.04	1048434	4008
1993	Bacillus_paralicheniformis	B.paralicheniformis#9MF10b	-	-	GCA_009690865	26	1090916	46.07	1048434	3993
1994	Bacillus_paralicheniformis	B.paralicheniformis#7CS50	-	-	GCA_009690925	60	752121	46.07	1048434	3994
1995	Bacillus_paralicheniformis	B.paralicheniformis#ZAP17	-	-	GCA_011068305	153	355342	45.71	4528645	4483
1996	Bacillus_paralicheniformis	B.paralicheniformis#SW536	-	-	GCA_012027855	73	1068520	46.03	682263	4055
1997	Bacillus_paramycoides	B.paramycoides#NH24A2	-	-	GCA_001884235	144	558547	35.21	129913	5211
1998	Bacillus_paramycoides	B.paramycoides#LB_RP2	-	-	GCA_013391375	348	40506	35.18	216793	5173
[truncated: 2,218 more rows]
